# Supplementary material for: BnLPAT2 gene regulates oil accumulation in Brassica napus by modulating linoleic and linolenic acid levels in seeds
Source: PLoS One. 2025 Apr 16;20(4):e0321548. doi: 10.1371/journal.pone.0321548 (PMC12002453; doi:10.1371/journal.pone.0321548)
Supplement: S1 Table — (XLSX) [file pone.0321548.s001.xlsx]

## Sheet: Sheet1
Table 1 Primers required for BnLPAT2 gene cloning
Gene name	Forward primer (5 '- 3')	Reverse primer (5 '- 3')
BnLPAT2-C08	AATCTGCAAAAAAACTTGTCC	ACAATCCCAACTTCCAATTCT
BnLPAT2-A09	CAACCCAAAAAAACTTGTCCT	TAAGGGATTTCACTTGGGAGA
BnLPAT2-A07	GTGTTTGGTTAATGTGAATCT	AATAGTAGTAGTTGAAGTAGC
BnLPAT2-A04	GTCGTTGATTCATTCCCTGTC	AGCTTCTTGTTGTGTATGTCG
