# Supplementary material for: BnLPAT2 gene regulates oil accumulation in Brassica napus by modulating linoleic and linolenic acid levels in seeds
Source: PLoS One. 2025 Apr 16;20(4):e0321548. doi: 10.1371/journal.pone.0321548 (PMC12002453; doi:10.1371/journal.pone.0321548)
Supplement: S2 Table — (XLSX) [file pone.0321548.s002.xlsx]

## Sheet: Sheet1
Table 2 Overexpressed BnLPAT2 and CRISPR/ Cas9 primers were identified and detected
primer name	Forward primer (5 '- 3')	Reverse primer (5 '- 3')
CAS9	TGTCTGGATCGTTGACTGG	TCACCGAAGTGATATTGAT
U262/U269	TGTCCCAGGATTAGAATGATTAGGC	AGCCCTCTTCTTTCGATCCATCAAC
LPAT2-A04	ACAGAAAAATCAACCGGGTGG	TTGCCTGGGAAGTGCGTTAGC
LPAT2-A07	GCAGTTTGCTATGTCCTCGTT	GCAGTGAAGCAAAAACGGATT
LPAT2-C08	CGATGGCAGCAGCTGTGATTGT	TCAGGTTGCCTGGGAAGCGCA
LPAT2-A09	TCTGGGCATTCTCTTCTTCAT	GATTCTGGCTCAGAGATCAGGT
35S-LPAT2-A07	GAAGGTGGCTCCTACAAATGC	GAGAACCACATTGACCAGCCT
Napin-LPAT2-A07	TCACTCCCTTCAAACACCTAA	TAGTCTTAGCATCGTTGGGGG
