# Supplementary material for: BnLPAT2 gene regulates oil accumulation in Brassica napus by modulating linoleic and linolenic acid levels in seeds
Source: PLoS One. 2025 Apr 16;20(4):e0321548. doi: 10.1371/journal.pone.0321548 (PMC12002453; doi:10.1371/journal.pone.0321548)
Supplement: S3 Table — (XLSX) [file pone.0321548.s003.xlsx]

## Sheet: Sheet1
Table 3 Sequences of primers for BnLPAT2 expression
primer name	Forward primer (5 '- 3')	Reverse primer (5 '- 3')
BnLPAT2-A04	GTCGTTGATTCATTCCCTGTC	GGGTCTAACGAGTACATAACAAATT
BnLPAT2-A07	TCGTGGAAAGGCATCGCATTA	TCTGCTTCTCCTCCACTTCTG
BnLPAT2-C08	TTACACTGGTCAAATCTCTTC	TATGATTGTCTTTTGGCTTGG
Actin	GGTTGGGATGGACCAGAAGG	TCAGGAGCAATACGGAGC
