# Supplementary material for: BnLPAT2 gene regulates oil accumulation in Brassica napus by modulating linoleic and linolenic acid levels in seeds
Source: PLoS One. 2025 Apr 16;20(4):e0321548. doi: 10.1371/journal.pone.0321548 (PMC12002453; doi:10.1371/journal.pone.0321548)
Supplement: S4 Table — (XLSX) [file pone.0321548.s004.xlsx]

## Sheet: Sheet1
Table 4 Physicochemical properties analysis of four BnLPAT2 in Brassica napus
Primary structure	forecast result
	BnLPAT2-C08	BnLPAT2-A09	BnLPAT2-A07	BnLPAT2-A04
The number of amino acids encoded/per	390	390	390	384
Isoelectric point	9.38	9.38	9.24	9.19
DaMolecular weight	43730.2	43497.9	43709.1	43239.6
Negative charge residues（Asp+Glu）/per	32	32	34	32
Positive charge residues（Arg+lys）/per	44	44	44	41
Instability coefficient	46.5	46.43	49.94	41.6
Average hydrophobicity	0.106	0.106	0.066	0.128
Fat coefficient	99.51	99.51	96.77	100.31
