# Supplementary material for: BnLPAT2 gene regulates oil accumulation in Brassica napus by modulating linoleic and linolenic acid levels in seeds
Source: PLoS One. 2025 Apr 16;20(4):e0321548. doi: 10.1371/journal.pone.0321548 (PMC12002453; doi:10.1371/journal.pone.0321548)
Supplement: S5 Table — (XLSX) [file pone.0321548.s005.xlsx]

## Sheet: Sheet1
Table 5 Prediction protein secondary structure of BnLPAT2 in Brassica napus
secondary structure	Percentage of amino acid residues (%)
	BnLPAT2-C08		BnLPAT2-A09		BnLPAT2-A07	BnLPAT2-A04
α-helix	46.15		47.68		48.21	45.57
Irregular curl	29.23		29.38		30	30.99
Extension chain	18.21		17.27		16.67	18.23
beta-fold	6.41		5.67		5.13	5.21
