# Supplementary material for: BnLPAT2 gene regulates oil accumulation in Brassica napus by modulating linoleic and linolenic acid levels in seeds
Source: PLoS One. 2025 Apr 16;20(4):e0321548. doi: 10.1371/journal.pone.0321548 (PMC12002453; doi:10.1371/journal.pone.0321548)
Supplement: S6 Table — (XLSX) [file pone.0321548.s006.xlsx]

## Sheet: Sheet1
Table 6 Detection of the efficiency of editing BnLPAT2 homologous gene and target site using CRISPR/ CAS9 of T0 generation in rapeseed
Gene	Editing efficiency（%）	Target 1 editing efficiency（%）	Target 2 editing efficiency（%）
BnaLPAT2-A04	22.22	11.11	16.67
BnaLPAT2-A07	27.78	22.22	16.67
BnaLPAT2-C08	11.11	5.56	11.11
BnaLPAT2-A09	5.56	0	5.56
Editing efficiency = number of edited plants/total number of edited plants; Editing efficiency of Target 1 = number of edited plants at Target 1 / total plants; Editing efficiency of Target 2 = number of edited plants at target 2 / total plants.
