# Supplementary material for: BnLPAT2 gene regulates oil accumulation in Brassica napus by modulating linoleic and linolenic acid levels in seeds
Source: PLoS One. 2025 Apr 16;20(4):e0321548. doi: 10.1371/journal.pone.0321548 (PMC12002453; doi:10.1371/journal.pone.0321548)
Supplement: S7 Table — (XLS) [file pone.0321548.s007.xls]

gene_id	gene_name	description	length	CaMV35S	Cas9-1	Cas9-2	Cas9-3	Napin	XY15	ZS6	nr	go	KO_id	KO_name	paths	cog	cog_description	pfam	swissprot	entrez
BnaA01G0000100ZS	BnaA01G0000100ZS	PREDICTED: dirigent protein 15 [Brassica rapa]	534	0	0	0	0	0	0	0	XP_013683013.1(dirigent protein 15-like [Brassica napus])	GO:0048046(cellular_component:apoplast)				ENOG410YJAN(S:Function unknown)	ENOG410YJAN(disease resistance-responsive family protein)	PF03018.16(Dirigent:Dirigent-like protein)	sp|F4JUF8|DIR15_ARATH(Dirigent protein 15 OS=Arabidopsis thaliana OX=3702 GN=DIR15 PE=3 SV=1)
BnaA01G0000200ZS	BnaA01G0000200ZS	PREDICTED: thaumatin-like protein 1b [Brassica rapa]	825	0.13	0.19	0.23	0.2	0.32	0.25	0.12	XP_009119419.2(thaumatin-like protein 1b [Brassica rapa])	GO:0006952(biological_process:defense response); GO:0005576(cellular_component:extracellular region)				ENOG4111GDH(S:Function unknown)	ENOG4111GDH(thaumatin-like protein)	PF00314.19(Thaumatin:Thaumatin family)	sp|A0A1P8B554|THLP1_ARATH(Thaumatin-like protein 1 OS=Arabidopsis thaliana OX=3702 GN=TLP1 PE=2 SV=1)
BnaA01G0000300ZS	BnaA01G0000300ZS	PREDICTED: B3 domain-containing protein REM9-like [Brassica rapa]	528	0	0	0	0	0	0	0	XP_033133305.1(B3 domain-containing protein REM7-like isoform X1 [Brassica rapa])	GO:0005634(cellular_component:nucleus); GO:0003677(molecular_function:DNA binding)				COG0085(K:Transcription); ENOG410XPZS(S:Function unknown)	COG0085(DNA-dependent RNA polymerase catalyzes the transcription of DNA into RNA using the four ribonucleoside triphosphates as substrates (By similarity)); ENOG410XPZS(Coatomer protein complex subunit alpha)	PF02362.23(B3:B3 DNA binding domain)	sp|P0DH85|REM10_ARATH(B3 domain-containing protein REM10 OS=Arabidopsis thaliana OX=3702 GN=REM10 PE=1 SV=1)
BnaA01G0000400ZS	BnaA01G0000400ZS	BnaAnng18000D [Brassica napus]	357	12.18	26.15	17.59	11.84	16.62	13.49	18.15	XP_013697590.1(chromatin-remodeling complex subunit ies6-like [Brassica napus])	GO:0005737(cellular_component:cytoplasm); GO:0031011(cellular_component:Ino80 complex); GO:0006338(biological_process:chromatin remodeling)	K11667	INO80C, IES6		COG5195(S:Function unknown)	COG5195(INO80 complex subunit)	PF08265.13(YL1_C:YL1 nuclear protein C-terminal domain)	sp|Q9UTE8|IES6_SCHPO(Chromatin-remodeling complex subunit ies6 OS=Schizosaccharomyces pombe (strain 972 / ATCC 24843) OX=284812 GN=ies6 PE=3 SV=1)
BnaA01G0000500ZS	BnaA01G0000500ZS	PREDICTED: probable serine/threonine-protein kinase drkD isoform X2 [Brassica rapa]	1653	1.59	0.7	0.98	1.12	0.92	0.96	0.84	CAG7885934.1(unnamed protein product [Brassica rapa])	GO:0005524(molecular_function:ATP binding); GO:0004672(molecular_function:protein kinase activity)				COG0515(T:Signal transduction mechanisms)	COG0515(Serine Threonine protein kinase)	PF07714.19(PK_Tyr_Ser-Thr:Protein tyrosine and serine/threonine kinase); PF00069.27(Pkinase:Protein kinase domain); PF03109.18(ABC1:ABC1 atypical kinase-like domain); PF17667.3(Pkinase_fungal:Fungal protein kinase)	sp|F4JTP5|STY46_ARATH(Serine/threonine-protein kinase STY46 OS=Arabidopsis thaliana OX=3702 GN=STY46 PE=1 SV=1)
BnaA01G0000600ZS	BnaA01G0000600ZS	PREDICTED: heterodimeric geranylgeranyl pyrophosphate synthase small subunit, chloroplastic [Brassica rapa]	954	0.72	1.83	1.02	0.94	1.51	1.21	1.29	RID77069.1(hypothetical protein BRARA_A00007 [Brassica rapa])	GO:0009535(cellular_component:chloroplast thylakoid membrane); GO:0004659(molecular_function:prenyltransferase activity); GO:0008299(biological_process:isoprenoid biosynthetic process); GO:0043693(biological_process:monoterpene biosynthetic process); GO:0016740(molecular_function:transferase activity); GO:0046872(molecular_function:metal ion binding); GO:0042651(cellular_component:thylakoid membr…	K13789	GGPS	map00900(Terpenoid backbone biosynthesis)	COG0142(H:Coenzyme transport and metabolism)	COG0142(synthase)	PF00348.19(polyprenyl_synt:Polyprenyl synthetase)	sp|Q39108|GGR_ARATH(Heterodimeric geranylgeranyl pyrophosphate synthase small subunit, chloroplastic OS=Arabidopsis thaliana OX=3702 GN=GGR PE=1 SV=2)
BnaA01G0000700ZS	BnaA01G0000700ZS	PREDICTED: expansin-like A2 [Brassica rapa]	810	0.22	0.2	0.29	0.35	0.15	0.17	0.19	XP_009124092.1(expansin-like A2 [Brassica rapa])	GO:0005576(cellular_component:extracellular region); GO:0019953(biological_process:sexual reproduction); GO:0009506(cellular_component:plasmodesma); GO:0009505(cellular_component:plant-type cell wall)				ENOG410YDTV(G:Carbohydrate transport and metabolism)	ENOG410YDTV(expansin-like)	PF01357.23(Expansin_C:Expansin C-terminal domain); PF03330.20(DPBB_1:Lytic transglycolase)	sp|Q9SVE5|EXLA2_ARATH(Expansin-like A2 OS=Arabidopsis thaliana OX=3702 GN=EXLA2 PE=2 SV=1)
BnaA01G0000800ZS	BnaA01G0000800ZS	PREDICTED: LOW QUALITY PROTEIN: cellulose synthase-like protein D4 [Brassica rapa]	3592	0	0.02	0.02	0	0.02	0	0	XP_013649481.1(cellulose synthase-like protein D4 isoform X1 [Brassica napus])	GO:0005794(cellular_component:Golgi apparatus); GO:0016021(cellular_component:integral component of membrane); GO:0009846(biological_process:pollen germination); GO:0016760(molecular_function:cellulose synthase (UDP-forming) activity); GO:0030244(biological_process:cellulose biosynthetic process)	K20924	CSLD		COG1215(M:Cell wall/membrane/envelope biogenesis)	COG1215(Glycosyl transferase, family 2)	PF03552.16(Cellulose_synt:Cellulose synthase); PF14570.8(zf-RING_4:RING/Ubox like zinc-binding domain); PF13632.8(Glyco_trans_2_3:Glycosyl transferase family group 2)	sp|Q9SZL9|CSLD4_ARATH(Cellulose synthase-like protein D4 OS=Arabidopsis thaliana OX=3702 GN=CSLD4 PE=2 SV=1)
BnaA01G0000900ZS	BnaA01G0000900ZS	expansin-A20 precursor [Brassica rapa]	774	0.17	1.29	1.31	0.11	0.74	0.48	0.61	NP_001288952.1(expansin-A20 precursor [Brassica rapa])	GO:0009664(biological_process:plant-type cell wall organization); GO:0005618(cellular_component:cell wall); GO:0016020(cellular_component:membrane); GO:0005576(cellular_component:extracellular region); GO:0080167(biological_process:response to karrikin); GO:0006949(biological_process:syncytium formation)				ENOG410YAZE(G:Carbohydrate transport and metabolism)	ENOG410YAZE(plant-type cell wall organization)	PF01357.23(Expansin_C:Expansin C-terminal domain); PF03330.20(DPBB_1:Lytic transglycolase)	sp|Q9SZM1|EXP20_ARATH(Expansin-A20 OS=Arabidopsis thaliana OX=3702 GN=EXPA20 PE=2 SV=1)
BnaA01G0001000ZS	BnaA01G0001000ZS	PREDICTED: aminoacylase-1B-like isoform X2 [Brassica rapa]	2509	4.14	9.21	7.1	4.36	5.13	4.81	5.47	XP_013743219.1(aminoacylase-1B-like isoform X2 [Brassica napus])	GO:0004046(molecular_function:aminoacylase activity); GO:0005737(cellular_component:cytoplasm); GO:0006520(biological_process:cellular amino acid metabolic process)	K14677	ACY1	map00220(Arginine biosynthesis)	COG0624(E:Amino acid transport and metabolism)	COG0624(succinyl-diaminopimelate desuccinylase activity)	PF01546.30(Peptidase_M20:Peptidase family M20/M25/M40); PF07687.16(M20_dimer:Peptidase dimerisation domain); PF04389.19(Peptidase_M28:Peptidase family M28)	sp|Q6PTT0|ACY1B_RAT(Aminoacylase-1B OS=Rattus norvegicus OX=10116 GN=Acy1b PE=1 SV=1)
BnaA01G0001100ZS	BnaA01G0001100ZS	BnaCnng23450D [Brassica napus]	360	0	0	0	0	0	0	0.2	CAG7885926.1(unnamed protein product [Brassica rapa])	GO:0016021(cellular_component:integral component of membrane); GO:0006865(biological_process:amino acid transport)	K14209	SLC36A, PAT		COG0814(E:Amino acid transport and metabolism)	COG0814(amino acid transport)	PF01490.20(Aa_trans:Transmembrane amino acid transporter protein)	sp|Q9SVG0|AVT3C_ARATH(Amino acid transporter AVT3C OS=Arabidopsis thaliana OX=3702 GN=AVT3C PE=1 SV=1)
BnaA01G0001200ZS	BnaA01G0001200ZS	PREDICTED: transmembrane protein 184 homolog DDB_T0279555 [Brassica rapa]	2102	1.26	1.58	1.47	1.84	1.45	1.29	1.02	KAG5412434.1(hypothetical protein IGI04_000001 [Brassica rapa subsp. trilocularis])	GO:0016021(cellular_component:integral component of membrane); GO:0009626(biological_process:plant-type hypersensitive response)				ENOG410XQ3V(S:Function unknown)	ENOG410XQ3V(transmembrane protein 184B)	PF03619.18(Solute_trans_a:Organic solute transporter Ostalpha)	sp|F4JTN2|LAZ1_ARATH(Protein LAZ1 OS=Arabidopsis thaliana OX=3702 GN=LAZ1 PE=1 SV=1)
BnaA01G0001300ZS	BnaA01G0001300ZS	BnaAnng17930D [Brassica napus]	555	0	0	0	0	0	0	0	VDC73499.1(unnamed protein product [Brassica rapa])	GO:0005737(cellular_component:cytoplasm); GO:0016021(cellular_component:integral component of membrane); GO:0005874(cellular_component:microtubule); GO:0009626(biological_process:plant-type hypersensitive response)				ENOG410XPH0(S:Function unknown); ENOG411061A(Z:Cytoskeleton)	ENOG410XPH0(Zinc finger protein); ENOG411061A(Targeting protein for Xklp2 (TPX2))		sp|Q8GYX9|WDL1_ARATH(Protein WVD2-like 1 OS=Arabidopsis thaliana OX=3702 GN=WDL1 PE=1 SV=1)
BnaA01G0001400ZS	BnaA01G0001400ZS	BnaCnng23450D [Brassica napus]	360	0	0	0	0	0	0	0.2	CAG7885926.1(unnamed protein product [Brassica rapa])	GO:0016021(cellular_component:integral component of membrane); GO:0006865(biological_process:amino acid transport)	K14209	SLC36A, PAT		COG0814(E:Amino acid transport and metabolism)	COG0814(amino acid transport)	PF01490.20(Aa_trans:Transmembrane amino acid transporter protein)	sp|Q9SVG0|AVT3C_ARATH(Amino acid transporter AVT3C OS=Arabidopsis thaliana OX=3702 GN=AVT3C PE=1 SV=1)
BnaA01G0001500ZS	BnaA01G0001500ZS	PREDICTED: aminoacylase-1B-like isoform X2 [Brassica rapa]	2510	0.09	0.04	0.62	0.38	0.04	0.04	0.25	XP_013743219.1(aminoacylase-1B-like isoform X2 [Brassica napus])	GO:0004046(molecular_function:aminoacylase activity); GO:0005737(cellular_component:cytoplasm); GO:0006520(biological_process:cellular amino acid metabolic process)	K14677	ACY1	map00220(Arginine biosynthesis)	COG0624(E:Amino acid transport and metabolism)	COG0624(succinyl-diaminopimelate desuccinylase activity)	PF01546.30(Peptidase_M20:Peptidase family M20/M25/M40); PF07687.16(M20_dimer:Peptidase dimerisation domain); PF04389.19(Peptidase_M28:Peptidase family M28)	sp|Q6PTT0|ACY1B_RAT(Aminoacylase-1B OS=Rattus norvegicus OX=10116 GN=Acy1b PE=1 SV=1)
BnaA01G0001600ZS	BnaA01G0001600ZS	expansin-A20 precursor [Brassica rapa]	774	0.17	1.29	1.31	0.11	0.74	0.48	0.61	NP_001288952.1(expansin-A20 precursor [Brassica rapa])	GO:0009664(biological_process:plant-type cell wall organization); GO:0005618(cellular_component:cell wall); GO:0016020(cellular_component:membrane); GO:0005576(cellular_component:extracellular region); GO:0080167(biological_process:response to karrikin); GO:0006949(biological_process:syncytium formation)				ENOG410YAZE(G:Carbohydrate transport and metabolism)	ENOG410YAZE(plant-type cell wall organization)	PF01357.23(Expansin_C:Expansin C-terminal domain); PF03330.20(DPBB_1:Lytic transglycolase)	sp|Q9SZM1|EXP20_ARATH(Expansin-A20 OS=Arabidopsis thaliana OX=3702 GN=EXPA20 PE=2 SV=1)
BnaA01G0001700ZS	BnaA01G0001700ZS	PREDICTED: LOW QUALITY PROTEIN: cellulose synthase-like protein D4 [Brassica rapa]	3592	0	0.02	0.02	0	0.02	0	0	XP_013649481.1(cellulose synthase-like protein D4 isoform X1 [Brassica napus])	GO:0005794(cellular_component:Golgi apparatus); GO:0016021(cellular_component:integral component of membrane); GO:0009846(biological_process:pollen germination); GO:0016760(molecular_function:cellulose synthase (UDP-forming) activity); GO:0030244(biological_process:cellulose biosynthetic process)	K20924	CSLD		COG1215(M:Cell wall/membrane/envelope biogenesis)	COG1215(Glycosyl transferase, family 2)	PF03552.16(Cellulose_synt:Cellulose synthase); PF14570.8(zf-RING_4:RING/Ubox like zinc-binding domain); PF13632.8(Glyco_trans_2_3:Glycosyl transferase family group 2)	sp|Q9SZL9|CSLD4_ARATH(Cellulose synthase-like protein D4 OS=Arabidopsis thaliana OX=3702 GN=CSLD4 PE=2 SV=1)
BnaA01G0001800ZS	BnaA01G0001800ZS	PREDICTED: expansin-like A2 [Brassica rapa]	810	0.22	0.2	0.29	0.35	0.15	0.17	0.19	XP_009124092.1(expansin-like A2 [Brassica rapa])	GO:0005576(cellular_component:extracellular region); GO:0019953(biological_process:sexual reproduction); GO:0009506(cellular_component:plasmodesma); GO:0009505(cellular_component:plant-type cell wall)				ENOG410YDTV(G:Carbohydrate transport and metabolism)	ENOG410YDTV(expansin-like)	PF01357.23(Expansin_C:Expansin C-terminal domain); PF03330.20(DPBB_1:Lytic transglycolase)	sp|Q9SVE5|EXLA2_ARATH(Expansin-like A2 OS=Arabidopsis thaliana OX=3702 GN=EXLA2 PE=2 SV=1)
BnaA01G0001900ZS	BnaA01G0001900ZS	PREDICTED: heterodimeric geranylgeranyl pyrophosphate synthase small subunit, chloroplastic [Brassica rapa]	954	0.72	1.83	1.02	0.94	1.51	1.21	1.29	RID77069.1(hypothetical protein BRARA_A00007 [Brassica rapa])	GO:0009535(cellular_component:chloroplast thylakoid membrane); GO:0004659(molecular_function:prenyltransferase activity); GO:0008299(biological_process:isoprenoid biosynthetic process); GO:0043693(biological_process:monoterpene biosynthetic process); GO:0016740(molecular_function:transferase activity); GO:0046872(molecular_function:metal ion binding); GO:0042651(cellular_component:thylakoid membr…	K13789	GGPS	map00900(Terpenoid backbone biosynthesis)	COG0142(H:Coenzyme transport and metabolism)	COG0142(synthase)	PF00348.19(polyprenyl_synt:Polyprenyl synthetase)	sp|Q39108|GGR_ARATH(Heterodimeric geranylgeranyl pyrophosphate synthase small subunit, chloroplastic OS=Arabidopsis thaliana OX=3702 GN=GGR PE=1 SV=2)
BnaA01G0002000ZS	BnaA01G0002000ZS	PREDICTED: probable serine/threonine-protein kinase drkD isoform X2 [Brassica rapa]	1767	3.81	2.38	2.67	5.41	4.05	3.32	1.87	CAG7885934.1(unnamed protein product [Brassica rapa])	GO:0004674(molecular_function:protein serine/threonine kinase activity); GO:0005524(molecular_function:ATP binding); GO:0004672(molecular_function:protein kinase activity)				COG0515(T:Signal transduction mechanisms)	COG0515(Serine Threonine protein kinase)	PF07714.19(PK_Tyr_Ser-Thr:Protein tyrosine and serine/threonine kinase); PF00069.27(Pkinase:Protein kinase domain); PF03109.18(ABC1:ABC1 atypical kinase-like domain); PF01842.27(ACT:ACT domain); PF17667.3(Pkinase_fungal:Fungal protein kinase)	sp|F4JTP5|STY46_ARATH(Serine/threonine-protein kinase STY46 OS=Arabidopsis thaliana OX=3702 GN=STY46 PE=1 SV=1)
BnaA01G0002100ZS	BnaA01G0002100ZS	BnaAnng18000D [Brassica napus]	357	21.17	36.86	26.35	18.74	27.93	21.02	26.24	XP_013697590.1(chromatin-remodeling complex subunit ies6-like [Brassica napus])	GO:0005737(cellular_component:cytoplasm); GO:0031011(cellular_component:Ino80 complex); GO:0006338(biological_process:chromatin remodeling)	K11667	INO80C, IES6		COG5195(S:Function unknown)	COG5195(INO80 complex subunit)	PF08265.13(YL1_C:YL1 nuclear protein C-terminal domain)	sp|Q9UTE8|IES6_SCHPO(Chromatin-remodeling complex subunit ies6 OS=Schizosaccharomyces pombe (strain 972 / ATCC 24843) OX=284812 GN=ies6 PE=3 SV=1)
BnaA01G0002200ZS	BnaA01G0002200ZS	PREDICTED: thaumatin-like protein 1b [Brassica rapa]	825	0.13	0.19	0.23	0.2	0.32	0.25	0.12	XP_009119419.2(thaumatin-like protein 1b [Brassica rapa])	GO:0006952(biological_process:defense response); GO:0005576(cellular_component:extracellular region)				ENOG4111GDH(S:Function unknown)	ENOG4111GDH(thaumatin-like protein)	PF00314.19(Thaumatin:Thaumatin family)	sp|A0A1P8B554|THLP1_ARATH(Thaumatin-like protein 1 OS=Arabidopsis thaliana OX=3702 GN=TLP1 PE=2 SV=1)
BnaA01G0002300ZS	BnaA01G0002300ZS	BnaC05g19510D [Brassica napus]	573	0	0	0	0	0	0	0	CAG7885938.1(unnamed protein product [Brassica rapa])
BnaA01G0002400ZS	BnaA01G0002400ZS	PREDICTED: auxin-induced protein X15-like [Brassica rapa]	297	0	0	0	0	0	0	0	XP_009133442.1(auxin-induced protein X15 [Brassica rapa])	GO:0009733(biological_process:response to auxin)	K14488	SAUR	map04075(Plant hormone signal transduction)	ENOG4111DHX(S:Function unknown)	ENOG4111DHX(auxin-responsive protein)	PF02519.16(Auxin_inducible:Auxin responsive protein)	sp|P33079|A10A5_SOYBN(Auxin-induced protein 10A5 OS=Glycine max OX=3847 PE=2 SV=1)
BnaA01G0002500ZS	BnaA01G0002500ZS	PREDICTED: auxin-induced protein 15A-like [Brassica rapa]	318	0	0	0	0	0	0	0	XP_009134559.1(auxin-responsive protein SAUR50 [Brassica rapa])	GO:0009733(biological_process:response to auxin)	K14488	SAUR	map04075(Plant hormone signal transduction)	ENOG411063B(S:Function unknown); ENOG410Z28U(S:Function unknown); ENOG41108WF(S:Function unknown)	ENOG411063B(Auxin responsive protein); ENOG410Z28U(auxin-induced protein); ENOG41108WF(Auxin responsive protein)	PF02519.16(Auxin_inducible:Auxin responsive protein)	sp|O65695|SAU50_ARATH(Auxin-responsive protein SAUR50 OS=Arabidopsis thaliana OX=3702 GN=SAUR50 PE=1 SV=1)
BnaA01G0002600ZS	BnaA01G0002600ZS	PREDICTED: amidophosphoribosyltransferase 3, chloroplastic [Brassica rapa]	1629	0.02	0.05	0	0	0.02	0	0	XP_013734878.1(amidophosphoribosyltransferase 3, chloroplastic-like [Brassica napus])	GO:0005737(cellular_component:cytoplasm); GO:0004044(molecular_function:amidophosphoribosyltransferase activity); GO:0051536(molecular_function:iron-sulfur cluster binding); GO:0009113(biological_process:purine nucleobase biosynthetic process); GO:0006189(biological_process:'de novo' IMP biosynthetic process); GO:0009116(biological_process:nucleoside metabolic process); GO:0006164(biological_proc…	K00764	purF, PPAT	map00250(Alanine, aspartate and glutamate metabolism); map00230(Purine metabolism)	COG0034(F:Nucleotide transport and metabolism)	COG0034(glutamine phosphoribosylpyrophosphate amidotransferase)	PF13537.8(GATase_7:Glutamine amidotransferase domain); PF13522.8(GATase_6:Glutamine amidotransferase domain); PF00156.29(Pribosyltran:Phosphoribosyl transferase domain); PF13230.8(GATase_4:Glutamine amidotransferases class-II)	sp|Q9T0J5|ASE3_ARATH(Amidophosphoribosyltransferase 3, chloroplastic OS=Arabidopsis thaliana OX=3702 GN=ASE3 PE=1 SV=1)
BnaA01G0002700ZS	BnaA01G0002700ZS	PREDICTED: tRNA-dihydrouridine(47) synthase [NAD(P)(+)]-like [Brassica rapa]	2147	3.66	3.97	5.64	4.75	5.99	3.96	4.58	XP_013733370.1(tRNA-dihydrouridine(47) synthase [NAD(P)(+)]-like [Brassica napus])	GO:0017150(molecular_function:tRNA dihydrouridine synthase activity); GO:0046872(molecular_function:metal ion binding); GO:0050660(molecular_function:flavin adenine dinucleotide binding); GO:0005773(cellular_component:vacuole)	K05544	DUS3		COG0042(J:Translation, ribosomal structure and biogenesis)	COG0042(Catalyzes the synthesis of dihydrouridine a modified base found in the D-loop of most tRNAs (By similarity))	PF01207.19(Dus:Dihydrouridine synthase (Dus)); PF18044.3(zf-CCCH_4:CCCH-type zinc finger)	sp|Q9T0J6|DUS3L_ARATH(tRNA-dihydrouridine(47) synthase [NAD(P)(+)]-like OS=Arabidopsis thaliana OX=3702 GN=At4g38890 PE=1 SV=2)
BnaA01G0002800ZS	BnaA01G0002800ZS	PREDICTED: protein BASIC PENTACYSTEINE5-like [Brassica rapa]	864	2.32	3.03	2.13	2.06	2.41	2.12	1.49	XP_018508066.1(protein BASIC PENTACYSTEINE5 [Brassica rapa])	GO:0043565(molecular_function:sequence-specific DNA binding); GO:0003700(molecular_function:transcription factor activity, sequence-specific DNA binding); GO:0005634(cellular_component:nucleus); GO:0009723(biological_process:response to ethylene); GO:0006355(biological_process:regulation of transcription, DNA-templated); GO:0003677(molecular_function:DNA binding)				ENOG41108JK(K:Transcription); ENOG41116WE(K:Transcription)	ENOG41108JK(GAGA binding protein-like family); ENOG41116WE(Transcriptional activator)	PF06217.14(GAGA_bind:GAGA binding protein-like family); PF12072.10(RNase_Y_N:RNase Y N-terminal region)	sp|F4JUI3|BPC5_ARATH(Protein BASIC PENTACYSTEINE5 OS=Arabidopsis thaliana OX=3702 GN=BPC5 PE=1 SV=1)
BnaA01G0002900ZS	BnaA01G0002900ZS	PREDICTED: kinesin-like protein NACK1 [Brassica rapa]	2604	2.65	2.29	1.86	2.39	3.08	1.55	1.46	XP_013724283.1(kinesin-like protein KIN-7F [Brassica napus])	GO:0005874(cellular_component:microtubule); GO:0007018(biological_process:microtubule-based movement); GO:0008017(molecular_function:microtubule binding); GO:1990939(molecular_function:ATP-dependent microtubule motor activity); GO:0005524(molecular_function:ATP binding)	K11498	CENPE		COG5059(Z:Cytoskeleton)	COG5059(Kinesin family member)	PF00225.25(Kinesin:Kinesin motor domain); PF11995.10(DUF3490:Domain of unknown function (DUF3490)); PF16796.7(Microtub_bd:Microtubule binding)	sp|F4JUI9|KN7F_ARATH(Kinesin-like protein KIN-7F OS=Arabidopsis thaliana OX=3702 GN=KIN7F PE=2 SV=1)
BnaA01G0003000ZS	BnaA01G0003000ZS	BnaAnng40850D, partial [Brassica napus]	714	3.53	4.25	2.59	3.44	3.28	3.64	3.52	CDY72367.1(BnaAnng40850D, partial [Brassica napus])	GO:0005829(cellular_component:cytosol); GO:0030388(biological_process:fructose 1,6-bisphosphate metabolic process); GO:0004332(molecular_function:fructose-bisphosphate aldolase activity); GO:0006096(biological_process:glycolytic process)	K01623	ALDO	map00010(Glycolysis / Gluconeogenesis); map00030(Pentose phosphate pathway); map00051(Fructose and mannose metabolism); map00710(Carbon fixation in photosynthetic organisms)	COG3588(G:Carbohydrate transport and metabolism)	COG3588(fructose-bisphosphate aldolase)	PF00274.21(Glycolytic:Fructose-bisphosphate aldolase class-I)	sp|Q944G9|ALFP2_ARATH(Fructose-bisphosphate aldolase 2, chloroplastic OS=Arabidopsis thaliana OX=3702 GN=FBA2 PE=1 SV=2)
BnaA01G0003100ZS	BnaA01G0003100ZS	PREDICTED: endoglucanase 23 [Brassica rapa]	1479	0	0.03	0	0	0	0	0	RID77089.1(hypothetical protein BRARA_A00022 [Brassica rapa])	GO:0071555(biological_process:cell wall organization); GO:0008810(molecular_function:cellulase activity); GO:0030245(biological_process:cellulose catabolic process)	K01179	E3.2.1.4	map00500(Starch and sucrose metabolism)	ENOG41107SM(G:Carbohydrate transport and metabolism)	ENOG41107SM(glycosyl hydrolase)	PF00759.21(Glyco_hydro_9:Glycosyl hydrolase family 9)	sp|Q8GY58|GUN23_ARATH(Endoglucanase 23 OS=Arabidopsis thaliana OX=3702 GN=At4g39000 PE=2 SV=2)
BnaA01G0003200ZS	BnaA01G0003200ZS	PREDICTED: endoglucanase 24 [Brassica rapa]	1587	0.23	0.7	0.25	0.29	0.1	0.17	0.18	XP_009145337.2(endoglucanase 24 [Brassica rapa])	GO:0008810(molecular_function:cellulase activity); GO:0030245(biological_process:cellulose catabolic process); GO:0009828(biological_process:plant-type cell wall loosening); GO:0071555(biological_process:cell wall organization); GO:0010047(biological_process:fruit dehiscence); GO:1990059(biological_process:fruit valve development)	K01179	E3.2.1.4	map00500(Starch and sucrose metabolism)	ENOG410YC2H(G:Carbohydrate transport and metabolism)	ENOG410YC2H(endo-glucanase)	PF00759.21(Glyco_hydro_9:Glycosyl hydrolase family 9)	sp|Q93YQ7|GUN24_ARATH(Endoglucanase 24 OS=Arabidopsis thaliana OX=3702 GN=At4g39010 PE=2 SV=1)
BnaA01G0003300ZS	BnaA01G0003300ZS	PREDICTED: enhanced disease susceptibility 5 [Brassica rapa]	1617	0.07	0.08	0.05	0.1	0.02	0	0	XP_033141620.1(protein DETOXIFICATION 47, chloroplastic [Brassica rapa])	GO:0009941(cellular_component:chloroplast envelope); GO:0015297(molecular_function:antiporter activity); GO:0009751(biological_process:response to salicylic acid); GO:0045087(biological_process:innate immune response); GO:0005739(cellular_component:mitochondrion); GO:0031348(biological_process:negative regulation of defense response); GO:0009697(biological_process:salicylic acid biosynthetic proc…				COG0534(V:Defense mechanisms)	COG0534(Mate efflux family protein)	PF01554.20(MatE:MatE); PF14667.8(Polysacc_synt_C:Polysaccharide biosynthesis C-terminal domain)	sp|Q945F0|DTX47_ARATH(Protein DETOXIFICATION 47, chloroplastic OS=Arabidopsis thaliana OX=3702 GN=DTX47 PE=2 SV=1)
BnaA01G0003400ZS	BnaA01G0003400ZS	PREDICTED: B-box zinc finger protein 20-like [Brassica rapa]	720	0.04	0	0.08	0	0	0.14	0.08	XP_009148051.1(B-box zinc finger protein 20 [Brassica rapa])	GO:0010200(biological_process:response to chitin); GO:0009741(biological_process:response to brassinosteroid); GO:0000976(molecular_function:transcription regulatory region sequence-specific DNA binding); GO:0008270(molecular_function:zinc ion binding); GO:0080167(biological_process:response to karrikin); GO:2000306(biological_process:positive regulation of photomorphogenesis); GO:1900458(biologi…				ENOG410YIAM(S:Function unknown); ENOG410ZKKD(S:Function unknown)	ENOG410YIAM(Salt tolerance-like protein); ENOG410ZKKD(zinc finger (B-box type) family protein)	PF00643.26(zf-B_box:B-box zinc finger); PF16366.7(CEBP_ZZ:Cytoplasmic polyadenylation element-binding protein ZZ domain)	sp|Q0IGM7|BBX20_ARATH(B-box zinc finger protein 20 OS=Arabidopsis thaliana OX=3702 GN=BBX20 PE=1 SV=1)
BnaA01G0003500ZS	BnaA01G0003500ZS	BnaA01g05300D [Brassica napus]	2873	7.8	8.49	8.04	9.2	7.62	6.37	5.8	CAF2146152.1(unnamed protein product [Brassica napus])	GO:0007035(biological_process:vacuolar acidification); GO:0051117(molecular_function:ATPase binding); GO:0016021(cellular_component:integral component of membrane); GO:0016471(cellular_component:vacuolar proton-transporting V-type ATPase complex); GO:0000220(cellular_component:vacuolar proton-transporting V-type ATPase, V0 domain); GO:0046961(molecular_function:proton-transporting ATPase activity…	K02154	ATPeV0A, ATP6N	map04145(Phagosome); map00190(Oxidative phosphorylation)	COG1269(C:Energy production and conversion)	COG1269(ATPase 116 kDa subunit)	PF01496.21(V_ATPase_I:V-type ATPase 116kDa subunit family)	sp|Q8W4S4|VHAA3_ARATH(V-type proton ATPase subunit a3 OS=Arabidopsis thaliana OX=3702 GN=VHA-a3 PE=1 SV=1)
BnaA01G0003600ZS	BnaA01G0003600ZS	BnaA01g05320D [Brassica napus]	1355	6.15	17.07	10.47	6.47	12.55	9.27	13.1	CAF2146154.1(unnamed protein product [Brassica napus])	GO:0008234(molecular_function:cysteine-type peptidase activity)	K01373	CTSF	map04626(Plant-pathogen interaction)	COG4870(O:Posttranslational modification, protein turnover, chaperones)	COG4870(cathepsin)	PF00112.25(Peptidase_C1:Papain family cysteine protease); PF08246.14(Inhibitor_I29:Cathepsin propeptide inhibitor domain (I29))	sp|P43296|RD19A_ARATH(Cysteine protease RD19A OS=Arabidopsis thaliana OX=3702 GN=RD19A PE=1 SV=1)
BnaA01G0003700ZS	BnaA01G0003700ZS	BnaA01g05330D [Brassica napus]	336	0	0	0	0	0	0	0	CAF2146156.1(unnamed protein product [Brassica napus])	GO:0006325(biological_process:chromatin organization); GO:0046872(molecular_function:metal ion binding); GO:0003682(molecular_function:chromatin binding)				ENOG410ZAMQ(S:Function unknown); ENOG4111Y07(S:Function unknown)	ENOG410ZAMQ(-); ENOG4111Y07(Domain-Containing protein)
BnaA01G0003800ZS	BnaA01G0003800ZS	BnaA01g05340D [Brassica napus]	3032	0	0	0.01	0.01	0	0	0.01	CAF2146159.1(unnamed protein product, partial [Brassica napus])	GO:0016021(cellular_component:integral component of membrane); GO:0004672(molecular_function:protein kinase activity); GO:0004674(molecular_function:protein serine/threonine kinase activity); GO:0009506(cellular_component:plasmodesma); GO:0005886(cellular_component:plasma membrane); GO:0046777(biological_process:protein autophosphorylation); GO:0005524(molecular_function:ATP binding)				COG0515(T:Signal transduction mechanisms)	COG0515(Serine Threonine protein kinase)	PF07714.19(PK_Tyr_Ser-Thr:Protein tyrosine and serine/threonine kinase); PF00069.27(Pkinase:Protein kinase domain); PF12819.9(Malectin_like:Malectin-like domain); PF11721.10(Malectin:Malectin domain)	sp|Q9T020|Y4391_ARATH(Probable receptor-like protein kinase At4g39110 OS=Arabidopsis thaliana OX=3702 GN=At4g39110 PE=3 SV=1)
BnaA01G0003900ZS	BnaA01G0003900ZS	BnaA01g05350D [Brassica napus]	462	0	0	0	0	0.18	0	0	XP_013648560.2(bifunctional phosphatase IMPL2, chloroplastic-like [Brassica napus])	GO:0042578(molecular_function:phosphoric ester hydrolase activity); GO:0008934(molecular_function:inositol monophosphate 1-phosphatase activity); GO:0006021(biological_process:inositol biosynthetic process); GO:0009507(cellular_component:chloroplast); GO:0046855(biological_process:inositol phosphate dephosphorylation); GO:0004401(molecular_function:histidinol-phosphatase activity); GO:0052834(mol…	K18649	IMPL2	map00340(Histidine metabolism); map04070(Phosphatidylinositol signaling system); map00053(Ascorbate and aldarate metabolism); map00562(Inositol phosphate metabolism)	COG0483(G:Carbohydrate transport and metabolism)	COG0483(inositol monophosphatase)	PF00459.27(Inositol_P:Inositol monophosphatase family)	sp|Q6NPM8|HIS7_ARATH(Bifunctional phosphatase IMPL2, chloroplastic OS=Arabidopsis thaliana OX=3702 GN=HISN7 PE=1 SV=1)
BnaA01G0004000ZS	BnaA01G0004000ZS	BnaA01g05360D [Brassica napus]	450	2.2	0.64	10.97	2.8	2.46	0.7	1.2	XP_013665016.1(late embryogenesis abundant protein [Brassica napus])	GO:0005829(cellular_component:cytosol); GO:0009631(biological_process:cold acclimation); GO:0009737(biological_process:response to abscisic acid); GO:0009414(biological_process:response to water deprivation); GO:0009415(biological_process:response to water)				ENOG41107U3(S:Function unknown)	ENOG41107U3(Dehydrin)	PF00257.21(Dehydrin:Dehydrin)
BnaA01G0004100ZS	BnaA01G0004100ZS	BnaA01g05370D [Brassica napus]	1272	1.38	1.5	1.69	1.78	2.55	1.3	1.44	CAF2146166.1(unnamed protein product [Brassica napus])					ENOG410YCNB(S:Function unknown)	ENOG410YCNB(protein binding zinc ion binding)	PF14634.8(zf-RING_5:zinc-RING finger domain); PF13639.8(zf-RING_2:Ring finger domain); PF12678.9(zf-rbx1:RING-H2 zinc finger domain)
BnaA01G0004200ZS	BnaA01G0004200ZS	PREDICTED: chaperone protein dnaJ 10 [Brassica rapa]	1035	18.42	14.48	16.65	19.14	15.47	11.33	10.67	XP_009106281.1(chaperone protein dnaJ 10 [Brassica rapa])	GO:0005829(cellular_component:cytosol)				COG2214(O:Posttranslational modification, protein turnover, chaperones)	COG2214(DNAj domain protein)	PF14308.8(DnaJ-X:X-domain of DnaJ-containing); PF00226.33(DnaJ:DnaJ domain)	sp|Q8GYX8|DNJ10_ARATH(Chaperone protein dnaJ 10 OS=Arabidopsis thaliana OX=3702 GN=ATJ10 PE=2 SV=2)
BnaA01G0004300ZS	BnaA01G0004300ZS	BnaA06g40740D [Brassica napus]	384	46.24	69.56	69.15	47	67.75	34.66	44.63	CAG7885962.1(unnamed protein product [Brassica rapa])	GO:0022626(cellular_component:cytosolic ribosome); GO:0005840(cellular_component:ribosome); GO:0003735(molecular_function:structural constituent of ribosome); GO:0005886(cellular_component:plasma membrane); GO:0022627(cellular_component:cytosolic small ribosomal subunit); GO:0003729(molecular_function:mRNA binding)	K02975	RP-S25e, RPS25	map03010(Ribosome)	COG4901(J:Translation, ribosomal structure and biogenesis)	COG4901(Ribosomal protein S25)	PF03297.17(Ribosomal_S25:S25 ribosomal protein)	sp|Q9T029|RS254_ARATH(40S ribosomal protein S25-4 OS=Arabidopsis thaliana OX=3702 GN=RPS25E PE=3 SV=1)
BnaA01G0004400ZS	BnaA01G0004400ZS	PREDICTED: protein RADIALIS-like 1 [Brassica rapa]	429	0	0	0	0	0	0	0	CAF2146169.1(unnamed protein product [Brassica napus])	GO:0003700(molecular_function:transcription factor activity, sequence-specific DNA binding); GO:0005634(cellular_component:nucleus)				COG5269(K:Transcription); ENOG410YUEI(K:Transcription)	COG5269(Transcription factor); ENOG410YUEI(Myb-like DNA-binding domain)	PF00249.33(Myb_DNA-binding:Myb-like DNA-binding domain)	sp|F4JVB8|RADL1_ARATH(Protein RADIALIS-like 1 OS=Arabidopsis thaliana OX=3702 GN=RL1 PE=2 SV=1)
BnaA01G0004500ZS	BnaA01G0004500ZS	PREDICTED: glycine-rich RNA-binding protein 10 isoform X1 [Brassica rapa]	483	27.47	68.2	67.74	30.59	34.68	30.07	30.45	XP_013642597.1(glycine-rich RNA-binding protein 10-like isoform X1 [Brassica napus])	GO:0003723(molecular_function:RNA binding)				COG0724(S:Function unknown); ENOG41121QZ(S:Function unknown)	COG0724(Rna-binding protein); ENOG41121QZ(Glycine-rich RNA-binding protein)	PF00076.24(RRM_1:RNA recognition motif. (a.k.a. RRM, RBD, or RNP domain)); PF16367.7(RRM_7:RNA recognition motif)	sp|Q05966|GRP10_BRANA(Glycine-rich RNA-binding protein 10 OS=Brassica napus OX=3708 GN=GRP10 PE=2 SV=1)
BnaA01G0004600ZS	BnaA01G0004600ZS	PREDICTED: egg cell-secreted protein 1.4 [Brassica rapa]	393	0	0	0	0	0	0	0	XP_013665043.1(egg cell-secreted protein 1.4-like [Brassica napus])	GO:0009567(biological_process:double fertilization forming a zygote and endosperm)				ENOG410Z0ND(S:Function unknown)	ENOG410Z0ND(mediates the redistribution of the gamete fusogen HAP2 GCS1 to the cell surface after secretion upon sperm arrival)	PF05617.13(Prolamin_like:Prolamin-like)	sp|Q9T039|EC14_ARATH(Egg cell-secreted protein 1.4 OS=Arabidopsis thaliana OX=3702 GN=EC1.4 PE=2 SV=1)
BnaA01G0004700ZS	BnaA01G0004700ZS	PREDICTED: cellulose synthase A catalytic subunit 2 [UDP-forming] [Brassica rapa]	3964	2.75	3.75	3.04	3.29	4.97	8.08	3.04	XP_009115076.2(cellulose synthase A catalytic subunit 2 [UDP-forming] isoform X1 [Brassica rapa])	GO:0009833(biological_process:plant-type primary cell wall biogenesis); GO:0016021(cellular_component:integral component of membrane); GO:0005802(cellular_component:trans-Golgi network); GO:0030244(biological_process:cellulose biosynthetic process); GO:0071555(biological_process:cell wall organization); GO:0016760(molecular_function:cellulose synthase (UDP-forming) activity); GO:0005886(cellular_…	K10999	CESA		COG1215(M:Cell wall/membrane/envelope biogenesis)	COG1215(Glycosyl transferase, family 2)	PF03552.16(Cellulose_synt:Cellulose synthase); PF14569.8(zf-UDP:Zinc-binding RING-finger); PF13632.8(Glyco_trans_2_3:Glycosyl transferase family group 2); PF14570.8(zf-RING_4:RING/Ubox like zinc-binding domain); PF02318.18(FYVE_2:FYVE-type zinc finger)	sp|O48947|CESA2_ARATH(Cellulose synthase A catalytic subunit 2 [UDP-forming] OS=Arabidopsis thaliana OX=3702 GN=CESA2 PE=1 SV=1)
BnaA01G0004800ZS	BnaA01G0004800ZS	BnaA01g05460D [Brassica napus]	432	0	0	0	0	0	0	0	KAG5412469.1(hypothetical protein IGI04_000036 [Brassica rapa subsp. trilocularis])					ENOG41107B5(S:Function unknown); COG0209(F:Nucleotide transport and metabolism)	ENOG41107B5(-); COG0209(Provides the precursors necessary for DNA synthesis. Catalyzes the biosynthesis of deoxyribonucleotides from the corresponding ribonucleotides (By similarity))		sp|Q9SJ20|RIR1_ARATH(Ribonucleoside-diphosphate reductase large subunit OS=Arabidopsis thaliana OX=3702 GN=RNR1 PE=1 SV=1)
BnaA01G0004900ZS	BnaA01G0004900ZS	BnaC01g00350D [Brassica napus]	1008	0.41	1.24	0.8	0.66	0.68	0.6	0.63	XP_009119734.1(UDP-rhamnose/UDP-galactose transporter 4 [Brassica rapa])	GO:0016021(cellular_component:integral component of membrane)				ENOG410XP1S(S:Function unknown)	ENOG410XP1S(solute carrier family 35 member)	PF03151.18(TPT:Triose-phosphate Transporter family)	sp|Q8RWW7|URGT4_ARATH(UDP-rhamnose/UDP-galactose transporter 4 OS=Arabidopsis thaliana OX=3702 GN=URGT4 PE=1 SV=1)
BnaA01G0005000ZS	BnaA01G0005000ZS	PREDICTED: protein BRASSINOSTEROID INSENSITIVE 1-like [Brassica rapa]	3920	1.1	1.26	1.46	1.55	1.2	0.82	0.73	CAG7885975.1(unnamed protein product [Brassica rapa])	GO:0004674(molecular_function:protein serine/threonine kinase activity); GO:0016021(cellular_component:integral component of membrane); GO:0005524(molecular_function:ATP binding); GO:0004672(molecular_function:protein kinase activity)	K13415	BRI1	map04075(Plant hormone signal transduction)	COG4886(S:Function unknown)	COG4886(leucine Rich Repeat)	PF07714.19(PK_Tyr_Ser-Thr:Protein tyrosine and serine/threonine kinase); PF13855.8(LRR_8:Leucine rich repeat); PF00069.27(Pkinase:Protein kinase domain); PF12799.9(LRR_4:Leucine Rich repeats (2 copies)); PF20141.1(Island:Brassinosteroid receptor island domain); PF08263.14(LRRNT_2:Leucine rich repeat N-terminal domain)	sp|O22476|BRI1_ARATH(Protein BRASSINOSTEROID INSENSITIVE 1 OS=Arabidopsis thaliana OX=3702 GN=BRI1 PE=1 SV=1)
BnaA01G0005100ZS	BnaA01G0005100ZS	PREDICTED: probable WRKY transcription factor 13 [Brassica rapa]	939	0	0.05	0	0	0.1	0	0	XP_009121710.1(probable WRKY transcription factor 13 [Brassica rapa])	GO:0003700(molecular_function:transcription factor activity, sequence-specific DNA binding); GO:0043565(molecular_function:sequence-specific DNA binding); GO:0005634(cellular_component:nucleus)				ENOG410YMGT(K:Transcription)	ENOG410YMGT(WRKY DNA -binding domain)		sp|Q9SVB7|WRK13_ARATH(Probable WRKY transcription factor 13 OS=Arabidopsis thaliana OX=3702 GN=WRKY13 PE=1 SV=1)
BnaA01G0005200ZS	BnaA01G0005200ZS	PREDICTED: uncharacterized protein LOC103847160 [Brassica rapa]	9788	2.2	1.92	1.42	2.78	2.12	2.46	1.64	XP_013647479.1(uncharacterized protein LOC106352043 [Brassica napus])	GO:0005737(cellular_component:cytoplasm)	K19026	SPG11		ENOG410XR4T(S:Function unknown)	ENOG410XR4T(spastic paraplegia 11 (autosomal recessive))	PF14649.8(Spatacsin_C:Spatacsin C-terminus)	sp|Q55GD2|Y8328_DICDI(Protein DDB_G0268328 OS=Dictyostelium discoideum OX=44689 GN=DDB_G0268328 PE=4 SV=1)
BnaA01G0005300ZS	BnaA01G0005300ZS	PREDICTED: developmentally-regulated G-protein 3 [Brassica rapa]	1176	15.27	10.24	14.82	14.73	17.67	14.86	10.53	KAG5412475.1(hypothetical protein IGI04_000042 [Brassica rapa subsp. trilocularis])	GO:0005525(molecular_function:GTP binding)				COG1163(S:Function unknown)	COG1163(GTP-Binding protein)	PF16897.7(MMR_HSR1_Xtn:C-terminal region of MMR_HSR1 domain); PF02824.23(TGS:TGS domain); PF01926.25(MMR_HSR1:50S ribosome-binding GTPase); PF02421.20(FeoB_N:Ferrous iron transport protein B)	sp|Q9SVA6|DRG3_ARATH(Developmentally-regulated G-protein 3 OS=Arabidopsis thaliana OX=3702 GN=DRG3 PE=1 SV=1)
BnaA01G0005400ZS	BnaA01G0005400ZS	PREDICTED: shikimate kinase 2, chloroplastic [Brassica rapa]	882	3.97	6.76	5.05	6.6	2.97	2.47	1.93	XP_013651178.1(shikimate kinase 2, chloroplastic-like [Brassica napus])	GO:0009423(biological_process:chorismate biosynthetic process); GO:0008652(biological_process:cellular amino acid biosynthetic process); GO:0004765(molecular_function:shikimate kinase activity); GO:0005524(molecular_function:ATP binding); GO:0009507(cellular_component:chloroplast)	K00891	aroK, aroL	map00400(Phenylalanine, tyrosine and tryptophan biosynthesis)	COG0703(E:Amino acid transport and metabolism)	COG0703(Catalyzes the specific phosphorylation of the 3-hydroxyl group of shikimic acid using ATP as a cosubstrate (By similarity))	PF01202.24(SKI:Shikimate kinase); PF13238.8(AAA_18:AAA domain); PF13189.8(Cytidylate_kin2:Cytidylate kinase-like family); PF13671.8(AAA_33:AAA domain); PF01121.22(CoaE:Dephospho-CoA kinase); PF13207.8(AAA_17:AAA domain)	sp|Q8GY88|SK2_ARATH(Shikimate kinase 2, chloroplastic OS=Arabidopsis thaliana OX=3702 GN=SK2 PE=1 SV=1)
BnaA01G0005500ZS	BnaA01G0005500ZS	BnaA01g05550D [Brassica napus]	768	0.38	0.91	0.93	0.57	1.05	0.82	0.63	CDY41983.1(BnaA01g05550D [Brassica napus])					ENOG4110X8D(S:Function unknown)	ENOG4110X8D(Kelch repeat-containing F-box family protein)	PF00646.35(F-box:F-box domain); PF01344.27(Kelch_1:Kelch motif); PF13964.8(Kelch_6:Kelch motif)	sp|Q9SVA3|FBK98_ARATH(F-box/kelch-repeat protein At4g39550 OS=Arabidopsis thaliana OX=3702 GN=At4g39550 PE=1 SV=1)
BnaA01G0005600ZS	BnaA01G0005600ZS	BnaA01g05560D [Brassica napus]	1152	1.84	2.85	3.04	2.74	2.74	1.78	1.66	XP_013650494.1(F-box/kelch-repeat protein At4g39590 [Brassica napus])					ENOG4110X8D(S:Function unknown)	ENOG4110X8D(Kelch repeat-containing F-box family protein)	PF01344.27(Kelch_1:Kelch motif); PF13964.8(Kelch_6:Kelch motif); PF07646.17(Kelch_2:Kelch motif); PF13418.8(Kelch_4:Galactose oxidase, central domain); PF00646.35(F-box:F-box domain)	sp|Q1PE10|FK102_ARATH(F-box/kelch-repeat protein At4g39590 OS=Arabidopsis thaliana OX=3702 GN=At4g39590 PE=2 SV=1)
BnaA01G0005700ZS	BnaA01G0005700ZS	PREDICTED: F-box/kelch-repeat protein At4g39550-like [Brassica rapa]	1243	0.17	0.6	0.32	0.28	0.68	0.35	0.41	XP_009124954.2(F-box/kelch-repeat protein At4g39550-like [Brassica rapa])					ENOG4110X8D(S:Function unknown)	ENOG4110X8D(Kelch repeat-containing F-box family protein)	PF01344.27(Kelch_1:Kelch motif); PF07646.17(Kelch_2:Kelch motif); PF13964.8(Kelch_6:Kelch motif)	sp|Q9SVA3|FBK98_ARATH(F-box/kelch-repeat protein At4g39550 OS=Arabidopsis thaliana OX=3702 GN=At4g39550 PE=1 SV=1)
BnaA01G0005800ZS	BnaA01G0005800ZS	BnaA01g05580D [Brassica napus]	1397	0	0.03	0	0.03	0	0.08	0	CAF2146198.1(unnamed protein product [Brassica napus])					ENOG4110X8D(S:Function unknown)	ENOG4110X8D(Kelch repeat-containing F-box family protein)	PF01344.27(Kelch_1:Kelch motif); PF07646.17(Kelch_2:Kelch motif); PF13964.8(Kelch_6:Kelch motif); PF00646.35(F-box:F-box domain)	sp|Q1PE10|FK102_ARATH(F-box/kelch-repeat protein At4g39590 OS=Arabidopsis thaliana OX=3702 GN=At4g39590 PE=2 SV=1)
BnaA01G0005900ZS	BnaA01G0005900ZS	PREDICTED: putative F-box/kelch-repeat protein At1g61540 [Brassica rapa]	1248	0	0	0	0.11	0	0.03	0	XP_009125561.1(putative F-box/kelch-repeat protein At1g61540 [Brassica rapa])					ENOG4110X8D(S:Function unknown)	ENOG4110X8D(Kelch repeat-containing F-box family protein)	PF01344.27(Kelch_1:Kelch motif); PF13964.8(Kelch_6:Kelch motif); PF07646.17(Kelch_2:Kelch motif); PF13418.8(Kelch_4:Galactose oxidase, central domain); PF00646.35(F-box:F-box domain); PF12937.9(F-box-like:F-box-like)	sp|Q9SY96|FBK25_ARATH(Putative F-box/kelch-repeat protein At1g61540 OS=Arabidopsis thaliana OX=3702 GN=At1g61540 PE=4 SV=1)
BnaA01G0006000ZS	BnaA01G0006000ZS	PREDICTED: coatomer subunit alpha-2 [Brassica rapa]	3960	7.29	8.51	7.25	8.7	8.37	5.62	6.44	RID77122.1(hypothetical protein BRARA_A00052 [Brassica rapa])	GO:0006886(biological_process:intracellular protein transport); GO:0000139(cellular_component:Golgi membrane); GO:0030126(cellular_component:COPI vesicle coat); GO:0016192(biological_process:vesicle-mediated transport); GO:0005198(molecular_function:structural molecule activity)	K05236	COPA, RET1		ENOG410XPZS(S:Function unknown)	ENOG410XPZS(Coatomer protein complex subunit alpha)	PF06957.13(COPI_C:Coatomer (COPI) alpha subunit C-terminus); PF04053.16(Coatomer_WDAD:Coatomer WD associated region); PF00400.34(WD40:WD domain, G-beta repeat); PF12894.9(ANAPC4_WD40:Anaphase-promoting complex subunit 4 WD40 domain)	sp|Q94A40|COPA1_ARATH(Coatomer subunit alpha-1 OS=Arabidopsis thaliana OX=3702 GN=At1g62020 PE=2 SV=2)
BnaA01G0006100ZS	BnaA01G0006100ZS	BnaC01g00500D [Brassica napus]	222	0	0	0	0	0	0	0	CAF2146210.1(unnamed protein product [Brassica napus])
BnaA01G0006200ZS	BnaA01G0006200ZS	BnaA01g05620D [Brassica napus]	1827	1.01	0.95	0.94	0.81	0.75	0.67	0.7	RID77120.1(hypothetical protein BRARA_A00050 [Brassica rapa])	GO:0003729(molecular_function:mRNA binding)				ENOG410Z7Z7(S:Function unknown)	ENOG410Z7Z7(Pentatricopeptide repeat-containing protein)	PF13041.8(PPR_2:PPR repeat family); PF01535.22(PPR:PPR repeat); PF13812.8(PPR_3:Pentatricopeptide repeat domain); PF12854.9(PPR_1:PPR repeat); PF17177.6(PPR_long:Pentacotripeptide-repeat region of PRORP)	sp|Q9SV96|PP358_ARATH(Pentatricopeptide repeat-containing protein At4g39620, chloroplastic OS=Arabidopsis thaliana OX=3702 GN=EMB2453 PE=2 SV=1)
BnaA01G0006300ZS	BnaA01G0006300ZS	BnaA01g05630D [Brassica napus]	1722	0	0	0	0	0	0	0	XP_013656254.1(gamma-glutamyltranspeptidase 1 [Brassica napus])	GO:0006751(biological_process:glutathione catabolic process); GO:0000048(molecular_function:peptidyltransferase activity); GO:0036374(molecular_function:glutathione hydrolase activity); GO:0005886(cellular_component:plasma membrane)	K18592	GGT1_5, CD224	map00460(Cyanoamino acid metabolism); map00590(Arachidonic acid metabolism); map00480(Glutathione metabolism); map00430(Taurine and hypotaurine metabolism)	COG0405(E:Amino acid transport and metabolism)	COG0405(gamma-glutamyltransferase activity)	PF01019.23(G_glu_transpept:Gamma-glutamyltranspeptidase)	sp|Q8VYW6|GAGT1_ARATH(Glutathione hydrolase 1 OS=Arabidopsis thaliana OX=3702 GN=GGT1 PE=2 SV=1)
BnaA01G0006400ZS	BnaA01G0006400ZS	BnaA01g05640D [Brassica napus]	312	0	0	0	0	0	0	0	CAG7885989.1(unnamed protein product [Brassica rapa])					ENOG410YKCA(S:Function unknown)	ENOG410YKCA(-)
BnaA01G0006500ZS	BnaA01G0006500ZS	BnaA01g05660D [Brassica napus]	1877	0.27	0.32	0.35	0.26	0.25	0.15	0.1	XP_009126140.1(glutathione hydrolase 1 isoform X1 [Brassica rapa])	GO:0006751(biological_process:glutathione catabolic process); GO:0000048(molecular_function:peptidyltransferase activity); GO:0036374(molecular_function:glutathione hydrolase activity); GO:0005886(cellular_component:plasma membrane)	K18592	GGT1_5, CD224	map00460(Cyanoamino acid metabolism); map00590(Arachidonic acid metabolism); map00480(Glutathione metabolism); map00430(Taurine and hypotaurine metabolism)	COG0405(E:Amino acid transport and metabolism)	COG0405(gamma-glutamyltransferase activity)	PF01019.23(G_glu_transpept:Gamma-glutamyltranspeptidase)	sp|Q8VYW6|GAGT1_ARATH(Glutathione hydrolase 1 OS=Arabidopsis thaliana OX=3702 GN=GGT1 PE=2 SV=1)
BnaA01G0006600ZS	BnaA01G0006600ZS	PREDICTED: alanine--glyoxylate aminotransferase 2 homolog 1, mitochondrial-like [Brassica rapa]	1613	16.24	17.45	15.43	15.62	13.05	12.9	10.08	XP_009126368.1(alanine--glyoxylate aminotransferase 2 homolog 1, mitochondrial [Brassica rapa])	GO:0008483(molecular_function:transaminase activity); GO:0030170(molecular_function:pyridoxal phosphate binding)	K00827	AGXT2	map00270(Cysteine and methionine metabolism); map00250(Alanine, aspartate and glutamate metabolism); map00280(Valine, leucine and isoleucine degradation); map00260(Glycine, serine and threonine metabolism)	COG0160(E:Amino acid transport and metabolism)	COG0160(transaminase activity)	PF00202.23(Aminotran_3:Aminotransferase class-III)	sp|Q940M2|AGT21_ARATH(Alanine--glyoxylate aminotransferase 2 homolog 1, mitochondrial OS=Arabidopsis thaliana OX=3702 GN=AGT2 PE=1 SV=1)
BnaA01G0006700ZS	BnaA01G0006700ZS	BnaA01g05680D [Brassica napus]	216	0	0	0	0	0	0	0	CDY41996.1(BnaA01g05680D [Brassica napus])
BnaA01G0006800ZS	BnaA01G0006800ZS	BnaA01g05690D [Brassica napus]	1704	3.9	4.19	4.4	4.83	3.68	3.5	2.76	CDY41997.1(BnaA01g05690D [Brassica napus])	GO:0003676(molecular_function:nucleic acid binding)	K12875	ACIN1, ACINUS	map03013(Nucleocytoplasmic transport); map03015(mRNA surveillance pathway); map03040(Spliceosome)	ENOG4111HR1(S:Function unknown)	ENOG4111HR1(Apoptotic chromatin condensation inducer 1)	PF16294.7(RSB_motif:RNSP1-SAP18 binding (RSB) motif); PF02037.29(SAP:SAP domain)	sp|Q9UKV3|ACINU_HUMAN(Apoptotic chromatin condensation inducer in the nucleus OS=Homo sapiens OX=9606 GN=ACIN1 PE=1 SV=2)
BnaA01G0006900ZS	BnaA01G0006900ZS	BnaA01g05700D [Brassica napus]	699	0	0	0.08	0	0	0	0	CAF2146237.1(unnamed protein product [Brassica napus])	GO:0005886(cellular_component:plasma membrane); GO:0097035(biological_process:regulation of membrane lipid distribution); GO:0098800(cellular_component:inner mitochondrial membrane protein complex); GO:0005743(cellular_component:mitochondrial inner membrane); GO:0005739(cellular_component:mitochondrion); GO:0042407(biological_process:cristae formation); GO:1901612(molecular_function:cardiolipin b…	K17785	IMMT, MIC60		ENOG4111IIC(S:Function unknown)	ENOG4111IIC(Mitochondrial inner membrane protein)	PF09731.11(Mitofilin:Mitochondrial inner membrane protein)
BnaA01G0007000ZS	BnaA01G0007000ZS	PREDICTED: heavy metal-associated isoprenylated plant protein 26 [Brassica rapa]	477	0.37	0.74	0.43	0.35	0.44	0.3	0	XP_009126827.1(heavy metal-associated isoprenylated plant protein 23 [Brassica rapa])	GO:0046872(molecular_function:metal ion binding)				COG2608(S:Function unknown)	COG2608(heavy metal transport detoxification protein)	PF00403.28(HMA:Heavy-metal-associated domain)	sp|O65657|HIP23_ARATH(Heavy metal-associated isoprenylated plant protein 23 OS=Arabidopsis thaliana OX=3702 GN=HIPP23 PE=1 SV=1)
BnaA01G0007100ZS	BnaA01G0007100ZS	BnaA01g05720D [Brassica napus]	603	0	0	0	0.11	0	0	0	CDY42000.1(BnaA01g05720D [Brassica napus])	GO:0009535(cellular_component:chloroplast thylakoid membrane); GO:0003755(molecular_function:peptidyl-prolyl cis-trans isomerase activity); GO:0009507(cellular_component:chloroplast)	K01802	E5.2.1.8		COG0545(O:Posttranslational modification, protein turnover, chaperones)	COG0545(Peptidyl-prolyl cis-trans isomerase)	PF00254.30(FKBP_C:FKBP-type peptidyl-prolyl cis-trans isomerase)	sp|Q9SCY3|PNSL4_ARATH(Photosynthetic NDH subunit of lumenal location 4, chloroplastic OS=Arabidopsis thaliana OX=3702 GN=PNSL4 PE=1 SV=1)
BnaA01G0007200ZS	BnaA01G0007200ZS	BnaA01g05730D [Brassica napus]	873	0	0	0	0.23	0.11	0.05	0	XP_009127014.1(uncharacterized protein LOC103851859 [Brassica rapa])	GO:0016301(molecular_function:kinase activity)				ENOG410Z9NP(S:Function unknown)	ENOG410Z9NP(VQ motif)	PF05678.16(VQ:VQ motif)	sp|Q9LIE6|VQ22_ARATH(VQ motif-containing protein 22 OS=Arabidopsis thaliana OX=3702 GN=VQ22 PE=2 SV=1)
BnaA01G0007300ZS	BnaA01G0007300ZS	BnaA01g05740D [Brassica napus]	810	0	0	0	0	0	0	0	XP_013665111.1(protein SCO1 homolog 2, mitochondrial [Brassica napus])	GO:0033617(biological_process:mitochondrial respiratory chain complex IV assembly); GO:0005739(cellular_component:mitochondrion)	K07152	SCO1		COG1999(S:Function unknown)	COG1999(Electron transport protein SCO1 SenC)	PF02630.16(SCO1-SenC:SCO1/SenC)	sp|Q8LAL0|SCO12_ARATH(Protein SCO1 homolog 2, mitochondrial OS=Arabidopsis thaliana OX=3702 GN=HCC2 PE=2 SV=1)
BnaA01G0007400ZS	BnaA01G0007400ZS	BnaA01g05750D [Brassica napus]	1065	0	0	0	0	0	0	0	CAF2146248.1(unnamed protein product [Brassica napus])					ENOG4110X8D(S:Function unknown)	ENOG4110X8D(Kelch repeat-containing F-box family protein)	PF01344.27(Kelch_1:Kelch motif); PF00646.35(F-box:F-box domain); PF07646.17(Kelch_2:Kelch motif); PF13418.8(Kelch_4:Galactose oxidase, central domain); PF13964.8(Kelch_6:Kelch motif)	sp|Q1PE09|FK104_ARATH(F-box/kelch-repeat protein At4g39753 OS=Arabidopsis thaliana OX=3702 GN=At4g39753 PE=2 SV=1)
BnaA01G0007500ZS	BnaA01G0007500ZS	PREDICTED: probable trehalose-phosphate phosphatase H [Brassica rapa]	1008	0.07	0.05	0	0.54	0	0	0	RID77111.1(hypothetical protein BRARA_A00042 [Brassica rapa])	GO:0005992(biological_process:trehalose biosynthetic process); GO:0004805(molecular_function:trehalose-phosphatase activity)	K01087	otsB	map00500(Starch and sucrose metabolism)	COG1877(G:Carbohydrate transport and metabolism)	COG1877(trehalose biosynthetic process)	PF02358.18(Trehalose_PPase:Trehalose-phosphatase)	sp|Q8GWG2|TPPH_ARATH(Probable trehalose-phosphate phosphatase H OS=Arabidopsis thaliana OX=3702 GN=TPPH PE=2 SV=1)
BnaA01G0007600ZS	BnaA01G0007600ZS	PREDICTED: ethylene-responsive transcription factor ERF060 [Brassica rapa]	1130	0.08	0.25	0.41	0.2	0.12	0.57	0.12	XP_013664417.1(ethylene-responsive transcription factor ERF060-like [Brassica napus])	GO:0003700(molecular_function:transcription factor activity, sequence-specific DNA binding); GO:0043565(molecular_function:sequence-specific DNA binding); GO:0005634(cellular_component:nucleus); GO:0003677(molecular_function:DNA binding)	K09286	EREBP		ENOG410YGN6(K:Transcription); ENOG4111XTC(K:Transcription)	ENOG410YGN6(Transcription factor); ENOG4111XTC(Transcription factor)	PF00847.22(AP2:AP2 domain)	sp|O65665|ERF60_ARATH(Ethylene-responsive transcription factor ERF060 OS=Arabidopsis thaliana OX=3702 GN=ERF060 PE=1 SV=1)
BnaA01G0007700ZS	BnaA01G0007700ZS	PREDICTED: uncharacterized protein LOC103852362 [Brassica rapa]	1905	0.06	0.22	0.17	0.2	0.2	0.17	0.04	CAF2146256.1(unnamed protein product, partial [Brassica napus])					ENOG410YC54(S:Function unknown)	ENOG410YC54(DUF630 DUF632 domains containing protein)	PF04782.14(DUF632:Protein of unknown function (DUF632)); PF04783.14(DUF630:Protein of unknown function (DUF630))	sp|A0A178VBJ0|APSR1_ARATH(Protein ALTERED PHOSPHATE STARVATION RESPONSE 1 OS=Arabidopsis thaliana OX=3702 GN=APSR1 PE=2 SV=1)
BnaA01G0007800ZS	BnaA01G0007800ZS	PREDICTED: uncharacterized protein LOC103852462 [Brassica rapa]	387	0	0	0	0	0	0	0	RID77141.1(hypothetical protein BRARA_A00071 [Brassica rapa])					ENOG41103TJ(S:Function unknown)	ENOG41103TJ(Protein of unknown function (DUF581))	PF04570.16(zf-FLZ:zinc-finger of the FCS-type, C2-C2)	sp|F4JW68|FLZ7_ARATH(FCS-Like Zinc finger 7 OS=Arabidopsis thaliana OX=3702 GN=FLZ7 PE=1 SV=1)
BnaA01G0007900ZS	BnaA01G0007900ZS		1942	23.49	53.08	27.29	16.28	9.41	17.27	14.8	CAG7886007.1(unnamed protein product [Brassica rapa])	GO:0005737(cellular_component:cytoplasm); GO:0004512(molecular_function:inositol-3-phosphate synthase activity); GO:0010264(biological_process:myo-inositol hexakisphosphate biosynthetic process); GO:0008654(biological_process:phospholipid biosynthetic process); GO:0006659(biological_process:phosphatidylserine biosynthetic process); GO:0009793(biological_process:embryo development ending in seed d…	K01858	INO1, ISYNA1	map00562(Inositol phosphate metabolism)	COG1260(I:Lipid transport and metabolism)	COG1260(synthase)	PF07994.14(NAD_binding_5:Myo-inositol-1-phosphate synthase); PF01658.19(Inos-1-P_synth:Myo-inositol-1-phosphate synthase)	sp|Q96348|INO1_BRANA(Inositol-3-phosphate synthase OS=Brassica napus OX=3708 PE=2 SV=2)
BnaA01G0008000ZS	BnaA01G0008000ZS	BnaA08g16200D [Brassica napus]	888	0.77	0.95	1.19	1.29	0.81	1.1	1.2	CAF2146275.1(unnamed protein product, partial [Brassica napus])		K20309	TRAPPC12		ENOG410XSX3(S:Function unknown)	ENOG410XSX3(trafficking protein particle complex)		sp|Q8WVT3|TPC12_HUMAN(Trafficking protein particle complex subunit 12 OS=Homo sapiens OX=9606 GN=TRAPPC12 PE=1 SV=3)
BnaA01G0008100ZS	BnaA01G0008100ZS	BnaA01g34680D [Brassica napus]	1383	9.69	5.54	8.89	12.15	8.89	5.65	3.96	XP_022550115.1(uncharacterized protein LOC106439247 isoform X2 [Brassica napus])	GO:0016021(cellular_component:integral component of membrane)				ENOG4111Z8X(S:Function unknown)	ENOG4111Z8X(-)
BnaA01G0008200ZS	BnaA01G0008200ZS	BnaA01g34670D [Brassica napus]	891	5.88	7.96	7.53	7.56	7.19	5.47	4.91	XP_013668922.1(uncharacterized protein BNAA01G34670D [Brassica napus])	GO:0005737(cellular_component:cytoplasm); GO:0005634(cellular_component:nucleus)				ENOG4111HUR(S:Function unknown)	ENOG4111HUR(expressed protein)	PF13266.8(DUF4057:Protein of unknown function (DUF4057))	sp|Q9SIE0|ALKB2_ARATH(DNA oxidative demethylase ALKBH2 OS=Arabidopsis thaliana OX=3702 GN=ALKBH2 PE=2 SV=2)
BnaA01G0008300ZS	BnaA01G0008300ZS	BnaA01g34660D [Brassica napus]	864	0	0	0	0	0	0	0	CAF2146279.1(unnamed protein product [Brassica napus])					ENOG4110T63(L:Replication, recombination and repair); ENOG4111QBZ(L:Replication, recombination and repair)	ENOG4110T63(Nuclear receptor coactivator 7); ENOG4111QBZ(oxidation resistance 1)	PF07534.18(TLD:TLD)	sp|Q8N573|OXR1_HUMAN(Oxidation resistance protein 1 OS=Homo sapiens OX=9606 GN=OXR1 PE=1 SV=2)
BnaA01G0008400ZS	BnaA01G0008400ZS	BnaA01g34650D [Brassica napus]	540	5.87	9.54	12.87	11.19	12.68	10.16	11.66	RID77148.1(hypothetical protein BRARA_A00078 [Brassica rapa])	GO:0003735(molecular_function:structural constituent of ribosome); GO:0006412(biological_process:translation); GO:0005840(cellular_component:ribosome)	K02892	RP-L23, MRPL23, rplW	map03010(Ribosome)	ENOG4111IAB(J:Translation, ribosomal structure and biogenesis)	ENOG4111IAB((ribosomal) protein)	PF00276.22(Ribosomal_L23:Ribosomal protein L23)	sp|B4F1I6|RL23_PROMH(50S ribosomal protein L23 OS=Proteus mirabilis (strain HI4320) OX=529507 GN=rplW PE=3 SV=1)
BnaA01G0008500ZS	BnaA01G0008500ZS	hypothetical protein CARUB_v10005074mg [Capsella rubella]	582	7.44	9.54	9.78	8.76	9.28	9.16	6.52	VDC73581.1(unnamed protein product [Brassica rapa])	GO:0006511(biological_process:ubiquitin-dependent protein catabolic process); GO:0016579(biological_process:protein deubiquitination); GO:0004843(molecular_function:thiol-dependent ubiquitin-specific protease activity)	K11842	USP12_46		ENOG410XQ81(O:Posttranslational modification, protein turnover, chaperones)	ENOG410XQ81(ubiquitin carboxyl-terminal hydrolase)	PF00443.31(UCH:Ubiquitin carboxyl-terminal hydrolase); PF13423.8(UCH_1:Ubiquitin carboxyl-terminal hydrolase)	sp|Q8LAM0|UBP4_ARATH(Ubiquitin carboxyl-terminal hydrolase 4 OS=Arabidopsis thaliana OX=3702 GN=UBP4 PE=1 SV=2)
BnaA01G0008600ZS	BnaA01G0008600ZS	BnaA01g34620D [Brassica napus]	882	0	0	0.17	0	0	0	0	XP_013674075.1(adenylyl-sulfate kinase 2, chloroplastic [Brassica napus])	GO:0000103(biological_process:sulfate assimilation); GO:0004020(molecular_function:adenylylsulfate kinase activity); GO:0070814(biological_process:hydrogen sulfide biosynthetic process); GO:0005524(molecular_function:ATP binding)	K00860	cysC	map00230(Purine metabolism); map00920(Sulfur metabolism)	COG0529(P:Inorganic ion transport and metabolism)	COG0529(Catalyzes the synthesis of activated sulfate (By similarity))	PF01583.22(APS_kinase:Adenylylsulphate kinase); PF13238.8(AAA_18:AAA domain); PF13671.8(AAA_33:AAA domain); PF01656.25(CbiA:CobQ/CobB/MinD/ParA nucleotide binding domain); PF13555.8(AAA_29:P-loop containing region of AAA domain)	sp|O49196|APK2_ARATH(Adenylyl-sulfate kinase 2, chloroplastic OS=Arabidopsis thaliana OX=3702 GN=APK2 PE=1 SV=1)
BnaA01G0008700ZS	BnaA01G0008700ZS	cytochrome P450 [Brassica napus]	1917	0	0	0.34	0	0	0	0	CAG7886018.1(unnamed protein product, partial [Brassica rapa])	GO:0005506(molecular_function:iron ion binding); GO:0016705(molecular_function:oxidoreductase activity, acting on paired donors, with incorporation or reduction of molecular oxygen); GO:0016021(cellular_component:integral component of membrane); GO:0004497(molecular_function:monooxygenase activity); GO:0020037(molecular_function:heme binding)	K11812	CYP79B1_2	map00380(Tryptophan metabolism); map00966(Glucosinolate biosynthesis)	COG2124(Q:Secondary metabolites biosynthesis, transport and catabolism)	COG2124(Cytochrome p450)	PF00067.24(p450:Cytochrome P450)	sp|O81345|C79B1_SINAL(Cytochrome P450 79B1 OS=Sinapis alba OX=3728 GN=CYP79B1 PE=2 SV=1)
BnaA01G0008800ZS	BnaA01G0008800ZS	PREDICTED: pentatricopeptide repeat-containing protein At4g39952, mitochondrial [Brassica rapa]	2410	0.45	0.58	0.65	0.47	0.89	0.31	0.63	CAF2146295.1(unnamed protein product [Brassica napus])					ENOG410Z7Z7(S:Function unknown)	ENOG410Z7Z7(Pentatricopeptide repeat-containing protein)	PF01535.22(PPR:PPR repeat); PF13041.8(PPR_2:PPR repeat family); PF12854.9(PPR_1:PPR repeat); PF17177.6(PPR_long:Pentacotripeptide-repeat region of PRORP)	sp|Q3E9N1|PP359_ARATH(Pentatricopeptide repeat-containing protein At4g39952, mitochondrial OS=Arabidopsis thaliana OX=3702 GN=PCMP-E98 PE=2 SV=2)
BnaA01G0008900ZS	BnaA01G0008900ZS	BnaA01g34580D [Brassica napus]	1371	3.7	4.87	4.01	4.57	4.47	4.18	3.95	CDY63891.1(BnaA01g34580D [Brassica napus])	GO:0009535(cellular_component:chloroplast thylakoid membrane); GO:0005737(cellular_component:cytoplasm); GO:0006457(biological_process:protein folding); GO:0031072(molecular_function:heat shock protein binding); GO:0051082(molecular_function:unfolded protein binding); GO:0042026(biological_process:protein refolding); GO:0051085(biological_process:chaperone mediated protein folding requiring cofac…	K03686	dnaJ		COG0484(O:Posttranslational modification, protein turnover, chaperones)	COG0484(ATP binding to DnaK triggers the release of the substrate protein, thus completing the reaction cycle. Several rounds of ATP-dependent interactions between DnaJ, DnaK and GrpE are required for fully efficient folding. Also involved, together with DnaK and GrpE, in the DNA replication of plasmids through activation of initiation proteins (By similarity))	PF01556.20(DnaJ_C:DnaJ C terminal domain); PF00226.33(DnaJ:DnaJ domain); PF00684.21(DnaJ_CXXCXGXG:DnaJ central domain)	sp|Q9SJZ7|DNJA6_ARATH(Chaperone protein dnaJ A6, chloroplastic OS=Arabidopsis thaliana OX=3702 GN=DJA6 PE=2 SV=2)
BnaA01G0009000ZS	BnaA01G0009000ZS	PREDICTED: phospho-2-dehydro-3-deoxyheptonate aldolase 1, chloroplastic [Brassica rapa]	1833	8.1	15.52	11.49	9.03	9.62	8.63	11.17	XP_009129472.2(phospho-2-dehydro-3-deoxyheptonate aldolase 1, chloroplastic [Brassica rapa])	GO:0008652(biological_process:cellular amino acid biosynthetic process); GO:0009423(biological_process:chorismate biosynthetic process); GO:0009611(biological_process:response to wounding); GO:0005739(cellular_component:mitochondrion); GO:0003849(molecular_function:3-deoxy-7-phosphoheptulonate synthase activity); GO:0009073(biological_process:aromatic amino acid family biosynthetic process); GO:0…	K01626	E2.5.1.54, aroF, aroG, aroH	map00400(Phenylalanine, tyrosine and tryptophan biosynthesis)	COG3200(E:Amino acid transport and metabolism)	COG3200(phospho-2-dehydro-3-deoxyheptonate aldolase)	PF01474.18(DAHP_synth_2:Class-II DAHP synthetase family)	sp|P29976|AROF_ARATH(Phospho-2-dehydro-3-deoxyheptonate aldolase 1, chloroplastic OS=Arabidopsis thaliana OX=3702 GN=DHS1 PE=2 SV=2)
BnaA01G0009100ZS	BnaA01G0009100ZS	BnaAnng31680D [Brassica napus]	675	2.43	2.48	2.43	3.13	2.69	1.83	1.9	CDY69836.1(BnaAnng31680D [Brassica napus])	GO:0005768(cellular_component:endosome); GO:0003924(molecular_function:GTPase activity); GO:0005794(cellular_component:Golgi apparatus); GO:0005525(molecular_function:GTP binding)	K07904	RAB11A	map04144(Endocytosis)	COG1100(S:Function unknown)	COG1100(GTP-binding Protein)	PF00071.24(Ras:Ras family); PF08477.15(Roc:Ras of Complex, Roc, domain of DAPkinase); PF00025.23(Arf:ADP-ribosylation factor family); PF01926.25(MMR_HSR1:50S ribosome-binding GTPase)	sp|Q9SMQ6|RAA4B_ARATH(Ras-related protein RABA4b OS=Arabidopsis thaliana OX=3702 GN=RABA4B PE=1 SV=1)
BnaA01G0009200ZS	BnaA01G0009200ZS	PREDICTED: tRNA (cytosine(34)-C(5))-methyltransferase [Brassica rapa]	2383	0.86	1.66	1.5	1.08	1.73	1.89	1.34	XP_009129775.1(RNA cytosine-C(5)-methyltransferase NSUN2 isoform X1 [Brassica rapa])	GO:0005634(cellular_component:nucleus); GO:0000049(molecular_function:tRNA binding); GO:0016428(molecular_function:tRNA (cytosine-5-)-methyltransferase activity)	K15334	NCL1, TRM4		COG0144(J:Translation, ribosomal structure and biogenesis)	COG0144(nOP2 Sun)	PF01189.19(Methyltr_RsmB-F:16S rRNA methyltransferase RsmB/F)	sp|Q5ZLV4|NSUN2_CHICK(RNA cytosine-C(5)-methyltransferase NSUN2 OS=Gallus gallus OX=9031 GN=NSUN2 PE=2 SV=1)
BnaA01G0009300ZS	BnaA01G0009300ZS	PREDICTED: serine/threonine-protein kinase SRK2F [Brassica rapa]	867	0.9	0.83	0.44	1.63	0.66	0.42	0.41	XP_033140695.1(serine/threonine-protein kinase SRK2F isoform X2 [Brassica rapa])	GO:0005737(cellular_component:cytoplasm); GO:0006468(biological_process:protein phosphorylation); GO:0005829(cellular_component:cytosol); GO:0016301(molecular_function:kinase activity); GO:0004674(molecular_function:protein serine/threonine kinase activity); GO:0006970(biological_process:response to osmotic stress); GO:0106311(deleted:old GO); GO:0009651(biological_process:response to salt stress…	K14498	SNRK2	map04016(MAPK signaling pathway - plant); map04075(Plant hormone signal transduction)	COG0515(T:Signal transduction mechanisms)	COG0515(Serine Threonine protein kinase)	PF00069.27(Pkinase:Protein kinase domain); PF07714.19(PK_Tyr_Ser-Thr:Protein tyrosine and serine/threonine kinase)	sp|Q9SMQ4|SRK2F_ARATH(Serine/threonine-protein kinase SRK2F OS=Arabidopsis thaliana OX=3702 GN=SRK2F PE=1 SV=1)
BnaA01G0009400ZS	BnaA01G0009400ZS	BnaAnng26740D [Brassica napus]	1764	0	0.02	0.05	0	0	0	0	RID77160.1(hypothetical protein BRARA_A00090 [Brassica rapa])	GO:0007131(biological_process:reciprocal meiotic recombination)				ENOG410YKWP(S:Function unknown)	ENOG410YKWP(-)		sp|Q9M8T5|Y3293_ARATH(WEB family protein At3g02930, chloroplastic OS=Arabidopsis thaliana OX=3702 GN=At3g02930 PE=3 SV=1)
BnaA01G0009500ZS	BnaA01G0009500ZS	PREDICTED: probable signal peptidase complex subunit 1 [Brassica rapa]	276	182.52	288.66	261.63	174.15	217.1	268.44	263.52	XP_009130164.1(probable signal peptidase complex subunit 1 [Brassica rapa])	GO:0005787(cellular_component:signal peptidase complex); GO:0016021(cellular_component:integral component of membrane); GO:0006465(biological_process:signal peptide processing)	K12946	SPCS1	map03060(Protein export)	ENOG4112B75(U:Intracellular trafficking, secretion, and vesicular transport); ENOG410XV9J(U:Intracellular trafficking, secretion, and vesicular transport)	ENOG4112B75(Signal peptidase complex subunit); ENOG410XV9J(signal peptidase)	PF06645.15(SPC12:Microsomal signal peptidase 12 kDa subunit (SPC12))	sp|Q944J0|SPCS1_ARATH(Probable signal peptidase complex subunit 1 OS=Arabidopsis thaliana OX=3702 GN=At2g22425 PE=3 SV=1)
BnaA01G0009600ZS	BnaA01G0009600ZS	PREDICTED: uncharacterized protein LOC103855017 isoform X1 [Brassica rapa]	522	11.64	9.75	6.94	9.47	10.22	6.61	5.6	CAF2146321.1(unnamed protein product [Brassica napus])	GO:0016021(cellular_component:integral component of membrane)				ENOG410Y7HK(S:Function unknown)	ENOG410Y7HK(-)
BnaA01G0009700ZS	BnaA01G0009700ZS		2287	0.85	1.08	1.51	1.01	1.24	1.06	0.79	XP_013731420.1(protein SCAI-like [Brassica napus])	GO:0003714(molecular_function:transcription corepressor activity); GO:0006351(biological_process:transcription, DNA-templated)				ENOG410XRRG(S:Function unknown)	ENOG410XRRG(negative regulation of Rho protein signal transduction)	PF12070.10(SCAI:Protein SCAI)	sp|Q8N9R8|SCAI_HUMAN(Protein SCAI OS=Homo sapiens OX=9606 GN=SCAI PE=1 SV=2)
BnaA01G0009800ZS	BnaA01G0009800ZS	BnaA01g00040D [Brassica napus]	1104	0	0	0	0	0	0	0	XP_013731518.1(F-box/kelch-repeat protein At4g39560-like [Brassica napus])					ENOG4110X8D(S:Function unknown)	ENOG4110X8D(Kelch repeat-containing F-box family protein)	PF01344.27(Kelch_1:Kelch motif); PF13964.8(Kelch_6:Kelch motif); PF07646.17(Kelch_2:Kelch motif); PF13418.8(Kelch_4:Galactose oxidase, central domain); PF13415.8(Kelch_3:Galactose oxidase, central domain); PF00646.35(F-box:F-box domain); PF12937.9(F-box-like:F-box-like)	sp|Q9LYY5|FK109_ARATH(Putative F-box/kelch-repeat protein At5g03000 OS=Arabidopsis thaliana OX=3702 GN=At5g03000 PE=4 SV=1)
BnaA01G0009900ZS	BnaA01G0009900ZS	PREDICTED: homeobox-leucine zipper protein ATHB-16-like isoform X2 [Brassica rapa]	1286	13.58	14.02	13.16	15.76	20.04	11.56	15.87	XP_009130694.1(homeobox-leucine zipper protein ATHB-16 isoform X2 [Brassica rapa])	GO:0043565(molecular_function:sequence-specific DNA binding); GO:0005634(cellular_component:nucleus); GO:0000981(molecular_function:RNA polymerase II transcription factor activity, sequence-specific DNA binding)	K09338	HD-ZIP		ENOG410Z2UE(K:Transcription)	ENOG410Z2UE(homeobox-leucine zipper protein)	PF02183.20(HALZ:Homeobox associated leucine zipper); PF00046.31(Homeodomain:Homeodomain); PF05920.13(Homeobox_KN:Homeobox KN domain)	sp|Q940J1|ATB16_ARATH(Homeobox-leucine zipper protein ATHB-16 OS=Arabidopsis thaliana OX=3702 GN=ATHB-16 PE=2 SV=2)
BnaA01G0010000ZS	BnaA01G0010000ZS	BnaA01g00060D [Brassica napus]	1077	0	0	0.09	0	0.04	0	0.04	XP_013732107.1(putative clathrin assembly protein At4g40080 [Brassica napus])	GO:0005794(cellular_component:Golgi apparatus); GO:0005543(molecular_function:phospholipid binding); GO:0006897(biological_process:endocytosis); GO:0005905(cellular_component:clathrin-coated pit); GO:0030136(cellular_component:clathrin-coated vesicle)				ENOG410XQ90(U:Intracellular trafficking, secretion, and vesicular transport)	ENOG410XQ90(Clathrin assembly protein)	PF07651.18(ANTH:ANTH domain); PF01417.22(ENTH:ENTH domain)	sp|Q8L936|CAP16_ARATH(Putative clathrin assembly protein At4g40080 OS=Arabidopsis thaliana OX=3702 GN=At4g40080 PE=2 SV=2)
BnaA01G0010100ZS	BnaA01G0010100ZS	BnaA01g00070D [Brassica napus]	432	0	0	0	0	0	0	0	XP_013669004.1(classical arabinogalactan protein 3-like [Brassica napus])					ENOG41105IU(S:Function unknown)	ENOG41105IU(-)		sp|Q9ZT17|AGP3_ARATH(Classical arabinogalactan protein 3 OS=Arabidopsis thaliana OX=3702 GN=AGP3 PE=2 SV=1)
BnaA01G0010200ZS	BnaA01G0010200ZS	BnaA01g00080D [Brassica napus]	405	0.81	0.57	0.26	0.27	0.25	1.16	0.27	CAF2146337.1(unnamed protein product [Brassica napus])					ENOG411269M(S:Function unknown)	ENOG411269M(expressed protein)
BnaA01G0010300ZS	BnaA01G0010300ZS	PREDICTED: nucleobase-ascorbate transporter 11 [Brassica rapa]	2294	9.15	5.72	8.56	10.62	8.03	12.25	7.06	XP_009131305.1(nucleobase-ascorbate transporter 11 [Brassica rapa])	GO:0022857(molecular_function:transmembrane transporter activity); GO:0016021(cellular_component:integral component of membrane); GO:0005886(cellular_component:plasma membrane)	K14611	SLC23A1, SVCT1		COG2233(F:Nucleotide transport and metabolism)	COG2233(permease)	PF00860.22(Xan_ur_permease:Permease family)	sp|Q6SZ87|NAT11_ARATH(Nucleobase-ascorbate transporter 11 OS=Arabidopsis thaliana OX=3702 GN=NAT11 PE=2 SV=1)
BnaA01G0010400ZS	BnaA01G0010400ZS	PREDICTED: probable glycosyltransferase At5g03795 [Brassica rapa]	1242	11.26	10.32	11.37	9.42	8.11	7.41	7.31	XP_009131194.1(probable glycosyltransferase At5g03795 [Brassica rapa])	GO:0006486(biological_process:protein glycosylation); GO:0016757(molecular_function:transferase activity, transferring glycosyl groups); GO:0000139(cellular_component:Golgi membrane)				ENOG410XTFH(S:Function unknown)	ENOG410XTFH(Exostosin)	PF03016.17(Exostosin:Exostosin family)	sp|Q9FFN2|GLYT3_ARATH(Probable glycosyltransferase At5g03795 OS=Arabidopsis thaliana OX=3702 GN=At5g03795 PE=3 SV=2)
BnaA01G0010500ZS	BnaA01G0010500ZS	PREDICTED: rhamnogalacturonate lyase B [Brassica rapa]	267	0	0	0	0	0	0	0	KAF2543637.1(hypothetical protein F2Q68_00028622, partial [Brassica cretica])	GO:0003824(molecular_function:catalytic activity); GO:0005576(cellular_component:extracellular region); GO:0005975(biological_process:carbohydrate metabolic process); GO:0030246(molecular_function:carbohydrate binding); GO:0102210(molecular_function:rhamnogalacturonan endolyase activity)	K18195	RGL4, rhiE		ENOG410YE12(S:Function unknown)	ENOG410YE12(Rhamnogalacturonate lyase)	PF06045.13(Rhamnogal_lyase:Rhamnogalacturonate lyase family)
BnaA01G0010600ZS	BnaA01G0010600ZS	BnaA01g00110D [Brassica napus]	276	0	0	0	0	0	0	0	XP_009131413.1(rhamnogalacturonate lyase [Brassica rapa])	GO:0005576(cellular_component:extracellular region); GO:0005975(biological_process:carbohydrate metabolic process); GO:0030246(molecular_function:carbohydrate binding); GO:0102210(molecular_function:rhamnogalacturonan endolyase activity)	K18195	RGL4, rhiE		ENOG410YE12(S:Function unknown)	ENOG410YE12(Rhamnogalacturonate lyase)	PF06045.13(Rhamnogal_lyase:Rhamnogalacturonate lyase family)
BnaA01G0010700ZS	BnaA01G0010700ZS	BnaA01g00120D [Brassica napus]	1020	1.61	2.1	1.72	1.75	2.28	0.91	1.16	XP_013732513.1(uncharacterized protein LOC106436073 [Brassica napus])	GO:0008173(molecular_function:RNA methyltransferase activity); GO:0003723(molecular_function:RNA binding); GO:0006396(biological_process:RNA processing)	K03437	spoU		COG0566(J:Translation, ribosomal structure and biogenesis)	COG0566(Methyltransferase)	PF00588.21(SpoU_methylase:SpoU rRNA Methylase family)	sp|P74261|Y1673_SYNY3(Uncharacterized tRNA/rRNA methyltransferase slr1673 OS=Synechocystis sp. (strain PCC 6803 / Kazusa) OX=1111708 GN=slr1673 PE=3 SV=1)
BnaA01G0010800ZS	BnaA01G0010800ZS	BnaA01g00130D [Brassica napus]	729	2.91	4.82	1.76	4.59	3.71	3.73	2.56	XP_013732610.1(dof zinc finger protein DOF4.7-like [Brassica napus])	GO:0010227(biological_process:floral organ abscission); GO:0006355(biological_process:regulation of transcription, DNA-templated); GO:0005634(cellular_component:nucleus); GO:0045893(biological_process:positive regulation of transcription, DNA-templated); GO:0003677(molecular_function:DNA binding)				ENOG41108K2(K:Transcription)	ENOG41108K2(zinc finger)	PF02701.17(zf-Dof:Dof domain, zinc finger)	sp|Q84K52|DOF47_ARATH(Dof zinc finger protein DOF4.7 OS=Arabidopsis thaliana OX=3702 GN=DOF4.7 PE=1 SV=1)
BnaA01G0010900ZS	BnaA01G0010900ZS	BnaA01g00140D [Brassica napus]	1074	0	0.05	0	0	0	0.04	0	XP_013732829.1(cinnamyl alcohol dehydrogenase 7 isoform X2 [Brassica napus])	GO:0008270(molecular_function:zinc ion binding); GO:0016491(molecular_function:oxidoreductase activity)	K00083	CAD	map00940(Phenylpropanoid biosynthesis)	COG1064(C:Energy production and conversion)	COG1064(alcohol dehydrogenase)	PF08240.14(ADH_N:Alcohol dehydrogenase GroES-like domain); PF00107.28(ADH_zinc_N:Zinc-binding dehydrogenase); PF01262.23(AlaDh_PNT_C:Alanine dehydrogenase/PNT, C-terminal domain)	sp|Q02971|CADH7_ARATH(Cinnamyl alcohol dehydrogenase 7 OS=Arabidopsis thaliana OX=3702 GN=CAD7 PE=1 SV=2)
BnaA01G0011000ZS	BnaA01G0011000ZS	PREDICTED: probable cinnamyl alcohol dehydrogenase 6 [Brassica rapa]	1089	0	0.04	0	0.04	0	0	0	XP_009131836.1(probable cinnamyl alcohol dehydrogenase 6 [Brassica rapa])	GO:0009809(biological_process:lignin biosynthetic process); GO:0008270(molecular_function:zinc ion binding); GO:0016491(molecular_function:oxidoreductase activity)	K00083	CAD	map00940(Phenylpropanoid biosynthesis)	COG1064(C:Energy production and conversion)	COG1064(alcohol dehydrogenase)	PF08240.14(ADH_N:Alcohol dehydrogenase GroES-like domain); PF00107.28(ADH_zinc_N:Zinc-binding dehydrogenase); PF02826.21(2-Hacid_dh_C:D-isomer specific 2-hydroxyacid dehydrogenase, NAD binding domain)	sp|O65621|CADH6_ARATH(Probable cinnamyl alcohol dehydrogenase 6 OS=Arabidopsis thaliana OX=3702 GN=CAD6 PE=2 SV=1)
BnaA01G0011100ZS	BnaA01G0011100ZS	BnaA01g00170D [Brassica napus]	1781	0.81	1.89	1.47	1.07	1.78	0.91	2.16	XP_009132042.2(serine hydroxymethyltransferase 1, mitochondrial [Brassica rapa])	GO:0005737(cellular_component:cytoplasm); GO:0004372(molecular_function:glycine hydroxymethyltransferase activity); GO:0006730(biological_process:one-carbon metabolic process); GO:0050897(molecular_function:cobalt ion binding); GO:0008270(molecular_function:zinc ion binding); GO:0035999(biological_process:tetrahydrofolate interconversion); GO:0019264(biological_process:glycine biosynthetic proces…	K00600	glyA, SHMT	map00460(Cyanoamino acid metabolism); map00630(Glyoxylate and dicarboxylate metabolism); map00670(One carbon pool by folate); map00260(Glycine, serine and threonine metabolism); map01240(Biosynthesis of cofactors)	COG0112(E:Amino acid transport and metabolism)	COG0112(Catalyzes the reversible interconversion of serine and glycine with tetrahydrofolate (THF) serving as the one-carbon carrier. This reaction serves as the major source of one-carbon groups required for the biosynthesis of purines, thymidylate, methionine, and other important biomolecules. Also exhibits THF- independent aldolase activity toward beta-hydroxyamino acids, producing glycine and…	PF00464.21(SHMT:Serine hydroxymethyltransferase)	sp|Q9SZJ5|GLYM1_ARATH(Serine hydroxymethyltransferase 1, mitochondrial OS=Arabidopsis thaliana OX=3702 GN=SHM1 PE=1 SV=1)
BnaA01G0011200ZS	BnaA01G0011200ZS	BnaA01g00180D [Brassica napus]	1351	1.15	1.22	2.04	1.06	1.46	1.03	1.79	CAF2146351.1(unnamed protein product [Brassica napus])	GO:0009535(cellular_component:chloroplast thylakoid membrane); GO:0009941(cellular_component:chloroplast envelope)				ENOG410YAMT(S:Function unknown)	ENOG410YAMT(-)		sp|Q84WN0|Y4920_ARATH(Uncharacterized protein At4g37920 OS=Arabidopsis thaliana OX=3702 GN=At4g37920 PE=2 SV=2)
BnaA01G0011300ZS	BnaA01G0011300ZS	BnaA01g00190D [Brassica napus]	2294	2.22	3.48	2.88	2.9	3.11	4.42	2.71	CAF2146352.1(unnamed protein product [Brassica napus])	GO:0051082(molecular_function:unfolded protein binding); GO:0006457(biological_process:protein folding); GO:0016887(molecular_function:ATPase activity); GO:0005524(molecular_function:ATP binding)	K04043	dnaK, HSPA9	map03018(RNA degradation)	COG0443(O:Posttranslational modification, protein turnover, chaperones)	COG0443(Heat shock protein)	PF00012.22(HSP70:Hsp70 protein); PF06723.15(MreB_Mbl:MreB/Mbl protein); PF02782.18(FGGY_C:FGGY family of carbohydrate kinases, C-terminal domain)	sp|Q8GUM2|HSP7I_ARATH(Heat shock 70 kDa protein 9, mitochondrial OS=Arabidopsis thaliana OX=3702 GN=HSP70-9 PE=1 SV=1)
BnaA01G0011400ZS	BnaA01G0011400ZS	BnaA01g00200D [Brassica napus]	1071	7.54	5.65	6.42	7.27	5.34	3.99	5.1	XP_013733287.1(protein RMD5 homolog A [Brassica napus])	GO:0005737(cellular_component:cytoplasm); GO:0046872(molecular_function:metal ion binding); GO:0061630(molecular_function:ubiquitin protein ligase activity)	K23333	RMND5		COG5109(S:Function unknown)	COG5109(Required for meiotic nuclear division 5 homolog)	PF10607.11(CLTH:CTLH/CRA C-terminal to LisH motif domain)	sp|Q9T075|RMD5_ARATH(Protein RMD5 homolog OS=Arabidopsis thaliana OX=3702 GN=RMD5 PE=1 SV=1)
BnaA01G0011500ZS	BnaA01G0011500ZS	BnaA01g00210D [Brassica napus]	2133	7.14	9.64	18.21	7.53	10.45	7.77	6.82	XP_013733417.1(phosphoenolpyruvate carboxykinase (ATP) [Brassica napus])	GO:0004612(molecular_function:phosphoenolpyruvate carboxykinase (ATP) activity); GO:0016301(molecular_function:kinase activity); GO:0005524(molecular_function:ATP binding); GO:0006094(biological_process:gluconeogenesis)	K01610	E4.1.1.49, pckA	map00020(Citrate cycle (TCA cycle)); map00010(Glycolysis / Gluconeogenesis); map00620(Pyruvate metabolism); map00710(Carbon fixation in photosynthetic organisms)	COG1866(C:Energy production and conversion)	COG1866(Phosphoenolpyruvate Carboxylase)	PF01293.22(PEPCK_ATP:Phosphoenolpyruvate carboxykinase)	sp|Q9T074|PCKA1_ARATH(Phosphoenolpyruvate carboxykinase (ATP) 1 OS=Arabidopsis thaliana OX=3702 GN=PCK1 PE=1 SV=1)
BnaA01G0011600ZS	BnaA01G0011600ZS	BnaA01g00220D [Brassica napus]	996	0	0	0	0	0	0	0	XP_009132531.1(uncharacterized protein LOC103857094 isoform X1 [Brassica rapa])		K15193	SPTY2D1, SPT2		ENOG4111K1H(S:Function unknown)	ENOG4111K1H(SPT2)	PF08243.13(SPT2:SPT2 chromatin protein)
BnaA01G0011700ZS	BnaA01G0011700ZS	PREDICTED: transcription factor bHLH25 [Brassica rapa]	1011	0	0	0	0	0	0	0	XP_033136901.1(transcription factor bHLH25 [Brassica rapa])	GO:0046983(molecular_function:protein dimerization activity); GO:0005634(cellular_component:nucleus); GO:0003677(molecular_function:DNA binding)				ENOG410YG6S(K:Transcription); ENOG41107SX(K:Transcription)	ENOG410YG6S(Transcription factor); ENOG41107SX(basic helix-loop-helix (bHLH) family protein)	PF00010.28(HLH:Helix-loop-helix DNA-binding domain)	sp|Q9T072|BH025_ARATH(Transcription factor bHLH25 OS=Arabidopsis thaliana OX=3702 GN=BHLH25 PE=2 SV=2)
BnaA01G0011800ZS	BnaA01G0011800ZS	PREDICTED: probable hexokinase-like 2 protein [Brassica rapa]	1473	0	0	0	0	0	0	0	XP_009132731.1(probable hexokinase-like 2 protein [Brassica rapa])	GO:0004396(molecular_function:hexokinase activity); GO:0016021(cellular_component:integral component of membrane); GO:0019318(biological_process:hexose metabolic process); GO:0001678(biological_process:cellular glucose homeostasis); GO:0006096(biological_process:glycolytic process); GO:0005524(molecular_function:ATP binding); GO:0005536(molecular_function:glucose binding)	K00844	HK	map00520(Amino sugar and nucleotide sugar metabolism); map00051(Fructose and mannose metabolism); map00524(Neomycin, kanamycin and gentamicin biosynthesis); map00052(Galactose metabolism); map00010(Glycolysis / Gluconeogenesis); map00500(Starch and sucrose metabolism)	COG5026(G:Carbohydrate transport and metabolism)	COG5026(hexokinase)	PF03727.18(Hexokinase_2:Hexokinase); PF00349.23(Hexokinase_1:Hexokinase)	sp|Q9T071|HXKL2_ARATH(Probable hexokinase-like 2 protein OS=Arabidopsis thaliana OX=3702 GN=At4g37840 PE=3 SV=1)
BnaA01G0011900ZS	BnaA01G0011900ZS	PREDICTED: cytochrome c oxidase subunit 6a, mitochondrial-like [Brassica rapa]	159	13.03	19.05	16.09	10.3	12.15	12.79	12.72	KAG5412543.1(hypothetical protein IGI04_000110 [Brassica rapa subsp. trilocularis])	GO:0004129(molecular_function:cytochrome-c oxidase activity); GO:0005751(cellular_component:mitochondrial respiratory chain complex IV)	K02266	COX6A	map00190(Oxidative phosphorylation)	ENOG411253X(O:Posttranslational modification, protein turnover, chaperones)	ENOG411253X(Cytochrome c oxidase polypeptide VIa)		sp|Q9T070|COX6A_ARATH(Cytochrome c oxidase subunit 6a, mitochondrial OS=Arabidopsis thaliana OX=3702 GN=COX6A PE=3 SV=1)
BnaA01G0012000ZS	BnaA01G0012000ZS	PREDICTED: EPIDERMAL PATTERNING FACTOR-like protein 2 [Brassica rapa]	369	0	0.38	0	0	0	0	0.37	XP_009132987.1(EPIDERMAL PATTERNING FACTOR-like protein 2 [Brassica rapa])	GO:0005576(cellular_component:extracellular region); GO:0010052(biological_process:guard cell differentiation)				ENOG410YZE3(S:Function unknown)	ENOG410YZE3(epidermal patterning factor-like protein)	PF17181.6(EPF:Epidermal patterning factor proteins); PF16851.7(Stomagen:Stomagen)	sp|Q9T068|EPFL2_ARATH(EPIDERMAL PATTERNING FACTOR-like protein 2 OS=Arabidopsis thaliana OX=3702 GN=EPFL2 PE=2 SV=1)
BnaA01G0012100ZS	BnaA01G0012100ZS	BnaA01g00260D [Brassica napus]	363	0.77	0.59	3.74	0.38	1.76	0	1.56	KAG5412545.1(hypothetical protein IGI04_000112 [Brassica rapa subsp. trilocularis])	GO:0005509(molecular_function:calcium ion binding); GO:0005524(molecular_function:ATP binding); GO:0004672(molecular_function:protein kinase activity)	K13412	CPK	map04626(Plant-pathogen interaction)	ENOG410XRMJ(T:Signal transduction mechanisms)	ENOG410XRMJ(calcium-dependent protein kinase)	PF00069.27(Pkinase:Protein kinase domain)	sp|Q9FKW4|CDPKS_ARATH(Calcium-dependent protein kinase 28 OS=Arabidopsis thaliana OX=3702 GN=CPK28 PE=1 SV=1)
BnaA01G0012200ZS	BnaA01G0012200ZS	PREDICTED: homeobox-leucine zipper protein HAT22 [Brassica rapa]	849	4.83	5.78	5.63	5.22	2.73	1.39	3.85	XP_009133094.1(homeobox-leucine zipper protein HAT22 [Brassica rapa])	GO:0043565(molecular_function:sequence-specific DNA binding); GO:0009737(biological_process:response to abscisic acid); GO:0009735(biological_process:response to cytokinin); GO:0003700(molecular_function:transcription factor activity, sequence-specific DNA binding); GO:0005634(cellular_component:nucleus); GO:0009738(biological_process:abscisic acid-activated signaling pathway); GO:0006355(biologi…	K09338	HD-ZIP		ENOG410Z2UE(K:Transcription)	ENOG410Z2UE(homeobox-leucine zipper protein)	PF00046.31(Homeodomain:Homeodomain); PF02183.20(HALZ:Homeobox associated leucine zipper); PF05920.13(Homeobox_KN:Homeobox KN domain)	sp|P46604|HAT22_ARATH(Homeobox-leucine zipper protein HAT22 OS=Arabidopsis thaliana OX=3702 GN=HAT22 PE=1 SV=1)
BnaA01G0012300ZS	BnaA01G0012300ZS	PREDICTED: transcription factor RAX3 isoform X1 [Brassica rapa]	918	0	0	0	0	0	0	0	XP_009133189.1(transcription factor MYB87 [Brassica rapa])	GO:0003700(molecular_function:transcription factor activity, sequence-specific DNA binding); GO:0009664(biological_process:plant-type cell wall organization); GO:0005634(cellular_component:nucleus); GO:0007275(biological_process:multicellular organism development); GO:0003677(molecular_function:DNA binding)	K09422	MYBP		COG5147(K:Transcription)	COG5147(Myblike DNAbinding domain containing protein)	PF00249.33(Myb_DNA-binding:Myb-like DNA-binding domain); PF13921.8(Myb_DNA-bind_6:Myb-like DNA-binding domain)	sp|F4JSU0|MYB87_ARATH(Transcription factor MYB87 OS=Arabidopsis thaliana OX=3702 GN=MYB87 PE=2 SV=1)
BnaA01G0012400ZS	BnaA01G0012400ZS	PREDICTED: 1-aminocyclopropane-1-carboxylate synthase 8 [Brassica rapa]	1410	0	0	0	0	0	0	0	RID77191.1(hypothetical protein BRARA_A00119 [Brassica rapa])	GO:0003824(molecular_function:catalytic activity); GO:0009058(biological_process:biosynthetic process); GO:0030170(molecular_function:pyridoxal phosphate binding)	K01762	ACS	map00270(Cysteine and methionine metabolism)	COG0436(E:Amino acid transport and metabolism)	COG0436(aminotransferase)	PF00155.23(Aminotran_1_2:Aminotransferase class I and II)	sp|Q9T065|1A18_ARATH(1-aminocyclopropane-1-carboxylate synthase 8 OS=Arabidopsis thaliana OX=3702 GN=ACS8 PE=1 SV=1)
BnaA01G0012500ZS	BnaA01G0012500ZS	PREDICTED: squalene epoxidase 3 [Brassica rapa]	1554	2.36	0.31	1.18	1.42	1.48	0.5	0.78	XP_009133477.1(squalene epoxidase 3 [Brassica rapa])	GO:0016126(biological_process:sterol biosynthetic process); GO:0004506(molecular_function:squalene monooxygenase activity); GO:0050660(molecular_function:flavin adenine dinucleotide binding); GO:0005783(cellular_component:endoplasmic reticulum); GO:0009753(biological_process:response to jasmonic acid); GO:0016021(cellular_component:integral component of membrane); GO:0009611(biological_process:re…	K00511	SQLE, ERG1	map00909(Sesquiterpenoid and triterpenoid biosynthesis); map00100(Steroid biosynthesis)	COG0654(C:Energy production and conversion); COG0654(H:Coenzyme transport and metabolism)	COG0654(oxidoreductase activity, acting on paired donors, with incorporation or reduction of molecular oxygen, NAD(P)H as one donor, and incorporation of one atom of oxygen); COG0654(oxidoreductase activity, acting on paired donors, with incorporation or reduction of molecular oxygen, NAD(P)H as one donor, and incorporation of one atom of oxygen)	PF08491.12(SE:Squalene epoxidase); PF01494.21(FAD_binding_3:FAD binding domain); PF01266.26(DAO:FAD dependent oxidoreductase); PF00890.26(FAD_binding_2:FAD binding domain); PF01134.24(GIDA:Glucose inhibited division protein A); PF13450.8(NAD_binding_8:NAD(P)-binding Rossmann-like domain); PF07992.16(Pyr_redox_2:Pyridine nucleotide-disulphide oxidoreductase)	sp|Q8VYH2|ERG16_ARATH(Squalene epoxidase 3 OS=Arabidopsis thaliana OX=3702 GN=SQE3 PE=1 SV=1)
BnaA01G0012600ZS	BnaA01G0012600ZS	BnaC01g01290D [Brassica napus]	1638	0	0.05	0.13	0.05	0.05	0.02	0	KAG5412551.1(hypothetical protein IGI04_000118 [Brassica rapa subsp. trilocularis])	GO:0003700(molecular_function:transcription factor activity, sequence-specific DNA binding); GO:0005634(cellular_component:nucleus); GO:0003677(molecular_function:DNA binding)	K09285	OVM, ANT		ENOG410Y9X6(K:Transcription)	ENOG410Y9X6(Transcription factor)	PF00847.22(AP2:AP2 domain)	sp|Q38914|ANT_ARATH(AP2-like ethylene-responsive transcription factor ANT OS=Arabidopsis thaliana OX=3702 GN=ANT PE=1 SV=2)
BnaA01G0012700ZS	BnaA01G0012700ZS	BnaA01g00300D [Brassica napus]	1356	0.31	0.94	0.58	0.22	0.42	0.25	0.34	CAF2146383.1(unnamed protein product [Brassica napus])	GO:0032502(biological_process:developmental process); GO:0006355(biological_process:regulation of transcription, DNA-templated); GO:0005634(cellular_component:nucleus); GO:0006351(biological_process:transcription, DNA-templated); GO:0005524(molecular_function:ATP binding)				ENOG410YFT7(K:Transcription); ENOG4111S3M(K:Transcription)	ENOG410YFT7(growth-regulating factor); ENOG4111S3M(growth-regulating factor)	PF08879.12(WRC:WRC); PF08880.13(QLQ:QLQ)	sp|Q8L8A8|GRF2_ARATH(Growth-regulating factor 2 OS=Arabidopsis thaliana OX=3702 GN=GRF2 PE=1 SV=1)
BnaA01G0012800ZS	BnaA01G0012800ZS	BnaA01g00310D [Brassica napus]	741	0.87	0.86	2.17	0.52	0.21	0.86	0.79	XP_013665225.1(light-inducible protein CPRF2 [Brassica napus])	GO:0003700(molecular_function:transcription factor activity, sequence-specific DNA binding)				ENOG4111AY9(K:Transcription)	ENOG4111AY9(bZIP transcription factor)	PF00170.23(bZIP_1:bZIP transcription factor); PF07716.17(bZIP_2:Basic region leucine zipper)	sp|Q9LQ65|BZIP4_ARATH(Basic leucine zipper 4 OS=Arabidopsis thaliana OX=3702 GN=BZIP4 PE=1 SV=1)
BnaA01G0012900ZS	BnaA01G0012900ZS	PREDICTED: adiponectin receptor protein-like isoform X1 [Brassica rapa]	1125	3.2	1.53	1.65	4.29	2.21	1.99	2.02	XP_009133930.1(heptahelical transmembrane protein 4 [Brassica rapa])	GO:0016021(cellular_component:integral component of membrane)	K07297	ADIPOR		COG1272(S:Function unknown)	COG1272(Channel protein (Hemolysin III family)	PF03006.22(HlyIII:Haemolysin-III related)	sp|Q9SZG0|HHP4_ARATH(Heptahelical transmembrane protein 4 OS=Arabidopsis thaliana OX=3702 GN=HHP4 PE=2 SV=1)
BnaA01G0013000ZS	BnaA01G0013000ZS	PREDICTED: probable amino-acid acetyltransferase NAGS2, chloroplastic [Brassica rapa]	2083	0.67	0.81	1.05	0.73	1.27	0.89	0.67	XP_009134121.1(probable amino-acid acetyltransferase NAGS2, chloroplastic [Brassica rapa])	GO:0005737(cellular_component:cytoplasm); GO:0103045(molecular_function:methione N-acyltransferase activity); GO:0004042(molecular_function:acetyl-CoA:L-glutamate N-acetyltransferase activity); GO:0006526(biological_process:arginine biosynthetic process)	K14682	argAB	map00220(Arginine biosynthesis)	COG1246(E:Amino acid transport and metabolism)	COG1246(n-acetylglutamate synthase)	PF00583.27(Acetyltransf_1:Acetyltransferase (GNAT) family); PF13508.9(Acetyltransf_7:Acetyltransferase (GNAT) domain); PF13673.9(Acetyltransf_10:Acetyltransferase (GNAT) domain); PF00696.30(AA_kinase:Amino acid kinase family)	sp|B5X4Z4|NAGS2_ARATH(Probable amino-acid acetyltransferase NAGS2, chloroplastic OS=Arabidopsis thaliana OX=3702 GN=NAGS2 PE=1 SV=1)
BnaA01G0013100ZS	BnaA01G0013100ZS	PREDICTED: protein SHORT-ROOT [Brassica rapa]	2130	0.44	0.76	1.27	0.66	1.13	0.75	0.93	XP_013681870.1(protein SHORT-ROOT [Brassica napus])	GO:0045930(biological_process:negative regulation of mitotic cell cycle); GO:0009956(biological_process:radial pattern formation); GO:0005634(cellular_component:nucleus); GO:0048366(biological_process:leaf development); GO:0055072(biological_process:iron ion homeostasis); GO:0000976(molecular_function:transcription regulatory region sequence-specific DNA binding); GO:0008356(biological_process:as…				ENOG41116YR(K:Transcription)	ENOG41116YR(Transcription factor)	PF03514.16(GRAS:GRAS domain family)	sp|Q9SZF7|SHR_ARATH(Protein SHORT-ROOT OS=Arabidopsis thaliana OX=3702 GN=SHR PE=1 SV=1)
BnaA01G0013200ZS	BnaA01G0013200ZS	BnaA01g00360D [Brassica napus]	1125	0	0	0	0.04	0	0.11	0	XP_013682869.1(BTB/POZ and TAZ domain-containing protein 5 [Brassica napus])	GO:0016567(biological_process:protein ubiquitination); GO:0046872(molecular_function:metal ion binding)				COG5076(B:Chromatin structure and dynamics); COG5076(K:Transcription)	COG5076(bromodomain); COG5076(bromodomain)	PF02135.18(zf-TAZ:TAZ zinc finger); PF00651.33(BTB:BTB/POZ domain)	sp|Q6EJ98|BT5_ARATH(BTB/POZ and TAZ domain-containing protein 5 OS=Arabidopsis thaliana OX=3702 GN=BT5 PE=1 SV=1)
BnaA01G0013300ZS	BnaA01G0013300ZS	PREDICTED: probable N-acetyltransferase HLS1 [Brassica rapa]	1212	0	0	0.04	0	0	0	0	XP_009134450.1(probable N-acetyltransferase HLS1 [Brassica rapa])	GO:0008080(molecular_function:N-acetyltransferase activity)				ENOG410YF8W(S:Function unknown)	ENOG410YF8W(Acetyltransferase (GNAT) family)	PF00583.27(Acetyltransf_1:Acetyltransferase (GNAT) family); PF13508.9(Acetyltransf_7:Acetyltransferase (GNAT) domain); PF08445.12(FR47:FR47-like protein)	sp|Q42381|HLS1_ARATH(Probable N-acetyltransferase HLS1 OS=Arabidopsis thaliana OX=3702 GN=HLS1 PE=1 SV=1)
BnaA01G0013400ZS	BnaA01G0013400ZS	BnaA01g00380D [Brassica napus]	1359	3.26	3.22	1.93	2.92	2.76	2.61	2.87	XP_013685982.1(uncharacterized protein LOC106389913 [Brassica napus])	GO:0016811(molecular_function:hydrolase activity, acting on carbon-nitrogen (but not peptide) bonds, in linear amides)	K01455	E3.5.1.49	map00460(Cyanoamino acid metabolism); map00630(Glyoxylate and dicarboxylate metabolism); map00910(Nitrogen metabolism)	COG2421(C:Energy production and conversion)	COG2421(formamidase)	PF03069.17(FmdA_AmdA:Acetamidase/Formamidase family)	sp|Q50228|FMDA_METME(Formamidase OS=Methylophilus methylotrophus OX=17 GN=fmdA PE=1 SV=1)
BnaA01G0013500ZS	BnaA01G0013500ZS	BnaA01g00390D [Brassica napus]	1359	19.99	14.31	11.28	11.4	18.03	13.42	19.03	XP_013685005.1(uncharacterized protein LOC106389037 [Brassica napus])	GO:0016811(molecular_function:hydrolase activity, acting on carbon-nitrogen (but not peptide) bonds, in linear amides)	K01455	E3.5.1.49	map00460(Cyanoamino acid metabolism); map00630(Glyoxylate and dicarboxylate metabolism); map00910(Nitrogen metabolism)	COG2421(C:Energy production and conversion)	COG2421(formamidase)	PF03069.17(FmdA_AmdA:Acetamidase/Formamidase family)	sp|Q50228|FMDA_METME(Formamidase OS=Methylophilus methylotrophus OX=17 GN=fmdA PE=1 SV=1)
BnaA01G0013600ZS	BnaA01G0013600ZS	PREDICTED: peroxidase 50 [Brassica rapa]	1196	0.76	1.06	0.75	0.6	1.32	1	2.69	XP_009135008.1(peroxidase 50 [Brassica rapa])	GO:0005737(cellular_component:cytoplasm); GO:0020037(molecular_function:heme binding); GO:0005773(cellular_component:vacuole); GO:0006979(biological_process:response to oxidative stress); GO:0048511(biological_process:rhythmic process); GO:0005576(cellular_component:extracellular region); GO:0042744(biological_process:hydrogen peroxide catabolic process); GO:0046872(molecular_function:metal ion b…	K00430	E1.11.1.7	map00940(Phenylpropanoid biosynthesis)	ENOG4111FDS(G:Carbohydrate transport and metabolism)	ENOG4111FDS(peroxidase)	PF00141.25(peroxidase:Peroxidase)	sp|Q43731|PER50_ARATH(Peroxidase 50 OS=Arabidopsis thaliana OX=3702 GN=PER50 PE=1 SV=1)
BnaA01G0013700ZS	BnaA01G0013700ZS	BnaA01g00420D [Brassica napus]	1693	2.37	2.06	2.67	2.36	2.5	1.79	1.95	XP_013688971.1(ribonuclease III domain-containing protein RNC1, chloroplastic-like [Brassica napus])	GO:0004525(molecular_function:ribonuclease III activity); GO:0006396(biological_process:RNA processing); GO:0051301(biological_process:cell division); GO:0007049(biological_process:cell cycle)				ENOG4110321(S:Function unknown)	ENOG4110321(Ribonuclease III)	PF00636.28(Ribonuclease_3:Ribonuclease III domain); PF14622.8(Ribonucleas_3_3:Ribonuclease-III-like)	sp|Q9SZV0|RNC1_ARATH(Ribonuclease III domain-containing protein RNC1, chloroplastic OS=Arabidopsis thaliana OX=3702 GN=RNC1 PE=2 SV=1)
BnaA01G0013800ZS	BnaA01G0013800ZS	BnaA01g00430D [Brassica napus]	456	0.19	0	0.19	0.19	0	0	0.39	AEX07604.1(cyclin B1-1, partial [Brassica juncea])	GO:0051301(biological_process:cell division); GO:0007049(biological_process:cell cycle)	K21777	CCNB		COG5024(D:Cell cycle control, cell division, chromosome partitioning)	COG5024(g2 mitotic-specific)	PF02984.21(Cyclin_C:Cyclin, C-terminal domain)	sp|P30183|CCB11_ARATH(Cyclin-B1-1 OS=Arabidopsis thaliana OX=3702 GN=CYCB1-1 PE=1 SV=2)
BnaA01G0013900ZS	BnaA01G0013900ZS	BnaC01g01430D [Brassica napus]	231	0	0	0	0	0	0	0	CAF2146420.1(unnamed protein product [Brassica napus])	GO:0005634(cellular_component:nucleus)	K09422	MYBP		COG5147(K:Transcription)	COG5147(Myblike DNAbinding domain containing protein)	PF00249.33(Myb_DNA-binding:Myb-like DNA-binding domain)	sp|Q9SA47|MYB58_ARATH(Transcription factor MYB58 OS=Arabidopsis thaliana OX=3702 GN=MYB58 PE=2 SV=1)
BnaA01G0014000ZS	BnaA01G0014000ZS	PREDICTED: tetratricopeptide repeat protein 13 [Brassica rapa]	3432	2.9	3.82	2.76	2.86	3.48	2.93	2.79	XP_013690341.1(suppressor of RPS4-RLD 1-like [Brassica napus])	GO:0016021(cellular_component:integral component of membrane); GO:0045892(biological_process:negative regulation of transcription, DNA-templated)				COG0457(S:Function unknown)	COG0457(repeat-containing protein)	PF00515.30(TPR_1:Tetratricopeptide repeat); PF07719.19(TPR_2:Tetratricopeptide repeat); PF13371.8(TPR_9:Tetratricopeptide repeat); PF13432.8(TPR_16:Tetratricopeptide repeat); PF13414.8(TPR_11:TPR repeat); PF13428.8(TPR_14:Tetratricopeptide repeat); PF14559.8(TPR_19:Tetratricopeptide repeat); PF13424.8(TPR_12:Tetratricopeptide repeat); PF12569.10(NARP1:NMDA receptor-regulated protein 1)	sp|F4JS25|SRFR1_ARATH(Suppressor of RPS4-RLD 1 OS=Arabidopsis thaliana OX=3702 GN=SRFR1 PE=1 SV=1)
BnaA01G0014100ZS	BnaA01G0014100ZS	BnaA01g00450D [Brassica napus]	537	3.18	1.98	1.26	2	1.05	2.09	0.66	CAF2146430.1(unnamed protein product [Brassica napus])					ENOG41119DP(S:Function unknown)	ENOG41119DP(-)		sp|Q9FPR2|AGP18_ARATH(Lysine-rich arabinogalactan protein 18 OS=Arabidopsis thaliana OX=3702 GN=AGP18 PE=2 SV=1)
BnaA01G0014200ZS	BnaA01G0014200ZS	BnaC01g01460D [Brassica napus]	1026	10.35	14.27	7.19	12.65	1.86	8.41	1.36	KAF2586831.1(hypothetical protein F2Q70_00033781 [Brassica cretica])	GO:0016021(cellular_component:integral component of membrane)				ENOG410YUS6(S:Function unknown)	ENOG410YUS6(-)
BnaA01G0014300ZS	BnaA01G0014300ZS	PREDICTED: uncharacterized protein LOC104721019 [Camelina sativa]	486	0.33	0.94	0	0	0.16	0.15	0	XP_018468614.1(PREDICTED: uncharacterized protein LOC108840277 [Raphanus sativus])	GO:0016021(cellular_component:integral component of membrane)				ENOG410YUS6(S:Function unknown)	ENOG410YUS6(-)
BnaA01G0014400ZS	BnaA01G0014400ZS	BnaA01g00500D [Brassica napus]	1125	0.89	1.02	1.17	1.29	1.23	0.89	0.77	XP_013705704.1(DNA ligase 1-like isoform X2 [Brassica napus])					ENOG41114CY(S:Function unknown)	ENOG41114CY(-)
BnaA01G0014500ZS	BnaA01G0014500ZS	PREDICTED: floral homeotic protein APETALA 1-like [Brassica rapa]	612	0	0	0	0	0	0	0	KAG5412578.1(hypothetical protein IGI04_000145 [Brassica rapa subsp. trilocularis])	GO:0046983(molecular_function:protein dimerization activity); GO:0005634(cellular_component:nucleus); GO:0016021(cellular_component:integral component of membrane); GO:0003677(molecular_function:DNA binding)				COG5068(K:Transcription)	COG5068(Transcription factor)	PF00319.20(SRF-TF:SRF-type transcription factor (DNA-binding and dimerisation domain))	sp|Q1PFC2|AGL66_ARATH(Agamous-like MADS-box protein AGL66 OS=Arabidopsis thaliana OX=3702 GN=AGL66 PE=1 SV=1)
BnaA01G0014600ZS	BnaA01G0014600ZS	PREDICTED: cytochrome P450 81F1 [Brassica rapa]	1590	25.41	13.68	22.36	27.06	21.05	16.23	13.76	CAG7886086.1(unnamed protein product [Brassica rapa])	GO:0005506(molecular_function:iron ion binding); GO:0016705(molecular_function:oxidoreductase activity, acting on paired donors, with incorporation or reduction of molecular oxygen); GO:0004497(molecular_function:monooxygenase activity); GO:0020037(molecular_function:heme binding)	K00517	CYP81F		COG2124(Q:Secondary metabolites biosynthesis, transport and catabolism)	COG2124(Cytochrome p450)	PF00067.24(p450:Cytochrome P450)	sp|O65790|C81F1_ARATH(Cytochrome P450 81F1 OS=Arabidopsis thaliana OX=3702 GN=CYP81F1 PE=2 SV=2)
BnaA01G0014700ZS	BnaA01G0014700ZS	BnaA01g00520D [Brassica napus]	1951	0.08	0	0.39	0	0	0	0.02	KAG5412580.1(hypothetical protein IGI04_000147 [Brassica rapa subsp. trilocularis])	GO:0005506(molecular_function:iron ion binding); GO:0016705(molecular_function:oxidoreductase activity, acting on paired donors, with incorporation or reduction of molecular oxygen); GO:0004497(molecular_function:monooxygenase activity); GO:0020037(molecular_function:heme binding)	K00517	CYP81F		COG2124(Q:Secondary metabolites biosynthesis, transport and catabolism)	COG2124(Cytochrome p450)	PF00067.24(p450:Cytochrome P450)	sp|O65790|C81F1_ARATH(Cytochrome P450 81F1 OS=Arabidopsis thaliana OX=3702 GN=CYP81F1 PE=2 SV=2)
BnaA01G0014800ZS	BnaA01G0014800ZS	PREDICTED: UPF0392 protein At1g27200 [Brassica rapa]	2097	0	0	0.04	0	0	0	0	RID77215.1(hypothetical protein BRARA_A00143 [Brassica rapa])	GO:0016021(cellular_component:integral component of membrane); GO:0016757(molecular_function:transferase activity, transferring glycosyl groups)				COG0463(M:Cell wall/membrane/envelope biogenesis)	COG0463(Glycosyl transferase, family 2)	PF01697.29(Glyco_transf_92:Glycosyltransferase family 92); PF13704.8(Glyco_tranf_2_4:Glycosyl transferase family 2)	sp|Q94K98|Y1720_ARATH(Glycosyltransferase family 92 protein At1g27200 OS=Arabidopsis thaliana OX=3702 GN=At1g27200 PE=2 SV=2)
BnaA01G0014900ZS	BnaA01G0014900ZS	PREDICTED: cytochrome P450 81F1-like [Brassica rapa]	1506	0	0	0	0	0	0	0	RID77216.1(hypothetical protein BRARA_A00144 [Brassica rapa])	GO:0005506(molecular_function:iron ion binding); GO:0016705(molecular_function:oxidoreductase activity, acting on paired donors, with incorporation or reduction of molecular oxygen); GO:0004497(molecular_function:monooxygenase activity); GO:0020037(molecular_function:heme binding)	K00517	CYP81F		COG2124(Q:Secondary metabolites biosynthesis, transport and catabolism)	COG2124(Cytochrome p450)	PF00067.24(p450:Cytochrome P450)	sp|Q9SZU1|C81F4_ARATH(Cytochrome P450 81F4 OS=Arabidopsis thaliana OX=3702 GN=CYP81F4 PE=1 SV=1)
BnaA01G0015000ZS	BnaA01G0015000ZS	PREDICTED: cytochrome P450 81F1 [Brassica rapa]	1113	12.24	7.24	6.7	15.23	9.32	9.94	7.05	RID77217.1(hypothetical protein BRARA_A00145 [Brassica rapa])	GO:0005506(molecular_function:iron ion binding); GO:0016705(molecular_function:oxidoreductase activity, acting on paired donors, with incorporation or reduction of molecular oxygen); GO:0004497(molecular_function:monooxygenase activity); GO:0020037(molecular_function:heme binding)	K00517	CYP81F		COG2124(Q:Secondary metabolites biosynthesis, transport and catabolism)	COG2124(Cytochrome p450)	PF00067.24(p450:Cytochrome P450)	sp|Q0WTF4|C81F3_ARATH(Cytochrome P450 81F3 OS=Arabidopsis thaliana OX=3702 GN=CYP81F3 PE=2 SV=1)
BnaA01G0015100ZS	BnaA01G0015100ZS	PREDICTED: indole-3-acetic acid-amido synthetase GH3.2 [Brassica rapa]	2079	5.92	0.8	7.65	8.33	1.62	2.64	1.71	XP_009123833.1(indole-3-acetic acid-amido synthetase GH3.2 [Brassica rapa])		K14487	GH3	map04075(Plant hormone signal transduction)	ENOG410XQH0(S:Function unknown)	ENOG410XQH0(Indole-3-acetic acid-amido synthetase)	PF03321.15(GH3:GH3 auxin-responsive promoter)	sp|O22190|GH33_ARATH(Indole-3-acetic acid-amido synthetase GH3.3 OS=Arabidopsis thaliana OX=3702 GN=GH3.3 PE=1 SV=1)
BnaA01G0015200ZS	BnaA01G0015200ZS	PREDICTED: cytochrome P450 81D11-like [Brassica rapa]	1128	1.48	0.13	1.36	1.47	0.64	0.54	0.5	XP_009136876.1(cytochrome P450 81D11 [Brassica rapa])	GO:0005506(molecular_function:iron ion binding); GO:0016705(molecular_function:oxidoreductase activity, acting on paired donors, with incorporation or reduction of molecular oxygen); GO:0016021(cellular_component:integral component of membrane); GO:0004497(molecular_function:monooxygenase activity); GO:0020037(molecular_function:heme binding)	K24542	CYP81D		COG2124(Q:Secondary metabolites biosynthesis, transport and catabolism)	COG2124(Cytochrome p450)	PF00067.24(p450:Cytochrome P450)	sp|Q9FG65|C81D1_ARATH(Cytochrome P450 81D1 OS=Arabidopsis thaliana OX=3702 GN=CYP81D1 PE=2 SV=1)
BnaA01G0015300ZS	BnaA01G0015300ZS	PREDICTED: cytochrome P450 81D11 [Brassica rapa]	1368	0	0.03	0.06	0.06	0	0.06	0	CAG7886093.1(unnamed protein product [Brassica rapa])	GO:0005506(molecular_function:iron ion binding); GO:0016705(molecular_function:oxidoreductase activity, acting on paired donors, with incorporation or reduction of molecular oxygen); GO:0016021(cellular_component:integral component of membrane); GO:0004497(molecular_function:monooxygenase activity); GO:0020037(molecular_function:heme binding)	K24542	CYP81D		COG2124(Q:Secondary metabolites biosynthesis, transport and catabolism)	COG2124(Cytochrome p450)	PF00067.24(p450:Cytochrome P450)	sp|Q9LHA1|C8D11_ARATH(Cytochrome P450 81D11 OS=Arabidopsis thaliana OX=3702 GN=CYP81D11 PE=2 SV=1)
BnaA01G0015400ZS	BnaA01G0015400ZS	BnaA01g00600D [Brassica napus]	924	8.45	10.88	4.13	8.77	6.15	6.8	6.64	XP_013736693.1(LOW QUALITY PROTEIN: isoflavone 3'-hydroxylase [Brassica napus])	GO:0005506(molecular_function:iron ion binding); GO:0016705(molecular_function:oxidoreductase activity, acting on paired donors, with incorporation or reduction of molecular oxygen); GO:0016021(cellular_component:integral component of membrane); GO:0004497(molecular_function:monooxygenase activity); GO:0020037(molecular_function:heme binding)				COG2124(Q:Secondary metabolites biosynthesis, transport and catabolism)	COG2124(Cytochrome p450)	PF00067.24(p450:Cytochrome P450)	sp|W8JMU7|CYQ32_CATRO(Cytochrome P450 81Q32 OS=Catharanthus roseus OX=4058 GN=CYP81Q32 PE=2 SV=1)
BnaA01G0015500ZS	BnaA01G0015500ZS	PREDICTED: cytochrome P450 81D1 [Brassica rapa]	567	0	0	0.73	0	0	1.59	0	XP_013722980.1(cytochrome P450 81F1-like [Brassica napus])	GO:0005506(molecular_function:iron ion binding); GO:0016705(molecular_function:oxidoreductase activity, acting on paired donors, with incorporation or reduction of molecular oxygen); GO:0016021(cellular_component:integral component of membrane); GO:0004497(molecular_function:monooxygenase activity); GO:0020037(molecular_function:heme binding)				COG2124(Q:Secondary metabolites biosynthesis, transport and catabolism)	COG2124(Cytochrome p450)	PF00067.24(p450:Cytochrome P450)	sp|W8JMU7|CYQ32_CATRO(Cytochrome P450 81Q32 OS=Catharanthus roseus OX=4058 GN=CYP81Q32 PE=2 SV=1)
BnaA01G0015600ZS	BnaA01G0015600ZS	PREDICTED: uncharacterized protein LOC103861189 [Brassica rapa]	519	109.77	135.44	110.28	96.62	87.01	82.59	93.18	XP_009137164.1(uncharacterized protein LOC103861189 [Brassica rapa])					ENOG41125PC(S:Function unknown)	ENOG41125PC(-)
BnaA01G0015700ZS	BnaA01G0015700ZS	PREDICTED: uncharacterized protein LOC103861271 [Brassica rapa]	264	0	0	0	0	0	0	0	XP_013665301.1(uncharacterized protein LOC106369728 [Brassica napus])					ENOG41107K7(S:Function unknown)	ENOG41107K7(-)
BnaA01G0015800ZS	BnaA01G0015800ZS	PREDICTED: uncharacterized protein LOC103861371 [Brassica rapa]	258	0	0	0	0	0	0	0	XP_009137358.1(PAMP-induced secreted peptide 2 [Brassica rapa])	GO:0050793(biological_process:regulation of developmental process); GO:0045087(biological_process:innate immune response)				ENOG4111317(S:Function unknown)	ENOG4111317(-)		sp|F4JRC5|PIP2_ARATH(PAMP-induced secreted peptide 2 OS=Arabidopsis thaliana OX=3702 GN=PIP2 PE=1 SV=1)
BnaA01G0015900ZS	BnaA01G0015900ZS	BnaA01g00650D [Brassica napus]	966	5.08	7.62	3.77	4.07	3.86	6.38	5.13	CAG7886097.1(unnamed protein product [Brassica rapa])	GO:0035064(molecular_function:methylated histone binding); GO:0000123(cellular_component:histone acetyltransferase complex); GO:0006325(biological_process:chromatin organization); GO:0048586(biological_process:regulation of long-day photoperiodism, flowering); GO:0005634(cellular_component:nucleus); GO:0006355(biological_process:regulation of transcription, DNA-templated); GO:0016573(biological_p…	K11339	MORF4L1, MRG15, EAF3		ENOG410XR9F(K:Transcription)	ENOG410XR9F(Mortality factor 4-like protein)	PF05712.15(MRG:MRG)	sp|Q94C32|MRG1_ARATH(Protein MRG1 OS=Arabidopsis thaliana OX=3702 GN=MRG1 PE=1 SV=1)
BnaA01G0016000ZS	BnaA01G0016000ZS	BnaA01g00660D [Brassica napus]	2454	6.33	6.91	4.66	5.9	4.9	4.49	4.73	XP_022573707.1(probable cadmium/zinc-transporting ATPase HMA1, chloroplastic [Brassica napus])	GO:0009941(cellular_component:chloroplast envelope); GO:0055069(biological_process:zinc ion homeostasis); GO:0006878(biological_process:cellular copper ion homeostasis); GO:0016021(cellular_component:integral component of membrane); GO:0019829(molecular_function:cation-transporting ATPase activity); GO:0016463(molecular_function:zinc-exporting ATPase activity); GO:0046872(molecular_function:metal…	K01534	zntA		COG2217(P:Inorganic ion transport and metabolism)	COG2217(p-type ATPase)	PF00122.22(E1-E2_ATPase:E1-E2 ATPase); PF00702.28(Hydrolase:haloacid dehalogenase-like hydrolase)	sp|Q9M3H5|HMA1_ARATH(Probable cadmium/zinc-transporting ATPase HMA1, chloroplastic OS=Arabidopsis thaliana OX=3702 GN=HMA1 PE=2 SV=2)
BnaA01G0016100ZS	BnaA01G0016100ZS	PREDICTED: transcription factor MYB44 [Brassica rapa]	987	0.85	2.79	2.05	1.71	1.53	1.9	1.98	NP_001303071.1(transcription factor MYB44 [Brassica napus])	GO:0010929(biological_process:positive regulation of auxin mediated signaling pathway); GO:0010200(biological_process:response to chitin); GO:0003700(molecular_function:transcription factor activity, sequence-specific DNA binding); GO:0019760(biological_process:glucosinolate metabolic process); GO:0005634(cellular_component:nucleus); GO:1901001(biological_process:negative regulation of response t…	K09422	MYBP		COG5147(K:Transcription)	COG5147(Myblike DNAbinding domain containing protein)	PF00249.33(Myb_DNA-binding:Myb-like DNA-binding domain); PF13921.8(Myb_DNA-bind_6:Myb-like DNA-binding domain)	sp|O23160|MYB73_ARATH(Transcription factor MYB73 OS=Arabidopsis thaliana OX=3702 GN=MYB73 PE=1 SV=1)
BnaA01G0016200ZS	BnaA01G0016200ZS	BnaA01g00680D [Brassica napus]	2600	0.37	1.04	0.49	0.57	0.73	0.5	0.35	CAF2146467.1(unnamed protein product [Brassica napus])	GO:0016021(cellular_component:integral component of membrane); GO:0005524(molecular_function:ATP binding); GO:0004672(molecular_function:protein kinase activity)				ENOG410YAQD(T:Signal transduction mechanisms)	ENOG410YAQD(LRR receptor-like serine threonine-protein kinase)	PF00069.27(Pkinase:Protein kinase domain); PF07714.19(PK_Tyr_Ser-Thr:Protein tyrosine and serine/threonine kinase); PF13855.8(LRR_8:Leucine rich repeat); PF12799.9(LRR_4:Leucine Rich repeats (2 copies)); PF08263.14(LRRNT_2:Leucine rich repeat N-terminal domain)	sp|C0LGS3|Y4372_ARATH(Probable LRR receptor-like serine/threonine-protein kinase At4g37250 OS=Arabidopsis thaliana OX=3702 GN=At4g37250 PE=1 SV=1)
BnaA01G0016300ZS	BnaA01G0016300ZS	BnaA01g00690D [Brassica napus]	1125	0.16	0.83	0.27	0.24	0.04	0.04	0	XP_013736369.1(cysteine proteinase COT44-like [Brassica napus])	GO:0008234(molecular_function:cysteine-type peptidase activity)				COG4870(O:Posttranslational modification, protein turnover, chaperones)	COG4870(cathepsin)	PF00112.25(Peptidase_C1:Papain family cysteine protease); PF08246.14(Inhibitor_I29:Cathepsin propeptide inhibitor domain (I29)); PF03051.17(Peptidase_C1_2:Peptidase C1-like family)	sp|P25251|CYSP4_BRANA(Cysteine proteinase COT44 (Fragment) OS=Brassica napus OX=3708 PE=2 SV=1)
BnaA01G0016400ZS	BnaA01G0016400ZS	PREDICTED: probable beta-1,4-xylosyltransferase IRX14 [Brassica rapa]	2140	0.9	0.9	0.68	0.87	0.83	0.44	0.54	XP_013736262.1(probable beta-1,4-xylosyltransferase IRX14 [Brassica napus])	GO:0071555(biological_process:cell wall organization); GO:0016021(cellular_component:integral component of membrane); GO:0015018(molecular_function:galactosylgalactosylxylosylprotein 3-beta-glucuronosyltransferase activity); GO:0000139(cellular_component:Golgi membrane)	K20871	IRX14		ENOG410XP79(S:Function unknown)	ENOG410XP79(glucuronosyltransferase)	PF03360.18(Glyco_transf_43:Glycosyltransferase family 43)	sp|Q8L707|IRX14_ARATH(Beta-1,4-xylosyltransferase IRX14 OS=Arabidopsis thaliana OX=3702 GN=IRX14 PE=1 SV=1)
BnaA01G0016500ZS	BnaA01G0016500ZS	PREDICTED: ethylene-responsive transcription factor RAP2-10-like [Brassica rapa]	588	3.62	2.55	2.75	3.05	2.59	2.07	1.86	XP_009138039.1(ethylene-responsive transcription factor RAP2-10 [Brassica rapa])	GO:0003700(molecular_function:transcription factor activity, sequence-specific DNA binding); GO:0005634(cellular_component:nucleus); GO:0003677(molecular_function:DNA binding)	K09286	EREBP		ENOG41116MV(K:Transcription)	ENOG41116MV(transcription factor)	PF00847.22(AP2:AP2 domain)	sp|Q9SW63|RA210_ARATH(Ethylene-responsive transcription factor RAP2-10 OS=Arabidopsis thaliana OX=3702 GN=RAP2-10 PE=2 SV=1)
BnaA01G0016600ZS	BnaA01G0016600ZS	BnaA01g00720D [Brassica napus]	165	0	0	0	0	0	0	0	CAF2146481.1(unnamed protein product [Brassica napus])					ENOG4111TWY(S:Function unknown)	ENOG4111TWY((CBS) domain)	PF00571.30(CBS:CBS domain)	sp|O23193|CBSX1_ARATH(CBS domain-containing protein CBSX1, chloroplastic OS=Arabidopsis thaliana OX=3702 GN=CBSX1 PE=1 SV=2)
BnaA01G0016700ZS	BnaA01G0016700ZS	PREDICTED: 31 kDa ribonucleoprotein, chloroplastic [Brassica rapa]	333	0	0	0	0	0	0	0	KAG5383956.1(hypothetical protein IGI04_035426 [Brassica rapa subsp. trilocularis])	GO:0003723(molecular_function:RNA binding); GO:0003676(molecular_function:nucleic acid binding)	K11294	NCL, NSR1		ENOG4111FDY(S:Function unknown)	ENOG4111FDY(Rna-binding protein)	PF00076.24(RRM_1:RNA recognition motif. (a.k.a. RRM, RBD, or RNP domain))	sp|Q9FGS0|CP31B_ARATH(RNA-binding protein CP31B, chloroplastic OS=Arabidopsis thaliana OX=3702 GN=CP31B PE=1 SV=1)
BnaA01G0016800ZS	BnaA01G0016800ZS	PREDICTED: floral homeotic protein APETALA 2 isoform X1 [Brassica rapa]	1314	2.53	3.02	1.84	2.86	2.59	0.97	1.7	XP_009138124.2(floral homeotic protein APETALA 2 isoform X1 [Brassica rapa])	GO:0003700(molecular_function:transcription factor activity, sequence-specific DNA binding); GO:0005634(cellular_component:nucleus); GO:0003677(molecular_function:DNA binding)	K09284	AP2		ENOG410YBZ8(K:Transcription)	ENOG410YBZ8(floral homeotic protein APETALA)	PF00847.22(AP2:AP2 domain)	sp|P47927|AP2_ARATH(Floral homeotic protein APETALA 2 OS=Arabidopsis thaliana OX=3702 GN=AP2 PE=1 SV=1)
BnaA01G0016900ZS	BnaA01G0016900ZS	PREDICTED: transcription factor SPATULA [Brassica rapa]	1065	5.35	9.93	7.41	5.8	8.87	6.44	4.72	XP_033142263.1(transcription factor SPATULA isoform X1 [Brassica rapa])	GO:0046983(molecular_function:protein dimerization activity); GO:0005634(cellular_component:nucleus)				ENOG410YQY7(K:Transcription)	ENOG410YQY7(Transcription factor)	PF00010.28(HLH:Helix-loop-helix DNA-binding domain)	sp|Q9FUA4|SPT_ARATH(Transcription factor SPATULA OS=Arabidopsis thaliana OX=3702 GN=SPT PE=1 SV=1)
BnaA01G0017000ZS	BnaA01G0017000ZS	PREDICTED: mitogen-activated protein kinase kinase kinase NPK1 [Brassica rapa]	1065	0	0.05	0.18	0	0	0	0.04	XP_009138381.1(mitogen-activated protein kinase kinase kinase 18 [Brassica rapa])	GO:0004674(molecular_function:protein serine/threonine kinase activity); GO:0005524(molecular_function:ATP binding)				ENOG410XQGS(T:Signal transduction mechanisms); ENOG4111H2I(S:Function unknown)	ENOG410XQGS(mitogen-activated protein kinase kinase kinase); ENOG4111H2I(PI-PLC X domain-containing protein)	PF00069.27(Pkinase:Protein kinase domain); PF07714.19(PK_Tyr_Ser-Thr:Protein tyrosine and serine/threonine kinase)	sp|Q9SND6|M3K20_ARATH(Mitogen-activated protein kinase kinase kinase 20 OS=Arabidopsis thaliana OX=3702 GN=MAPKKK20 PE=1 SV=1)
BnaA01G0017100ZS	BnaA01G0017100ZS	BnaA01g00750D [Brassica napus]	363	0	0	0	0	0	0	0	VDC73670.1(unnamed protein product [Brassica rapa])	GO:0003723(molecular_function:RNA binding); GO:0003676(molecular_function:nucleic acid binding)	K14411	MSI	map03015(mRNA surveillance pathway)	COG0724(S:Function unknown); ENOG410ZYQJ(L:Replication, recombination and repair)	COG0724(Rna-binding protein); ENOG410ZYQJ(TAR DNA binding protein)	PF00076.24(RRM_1:RNA recognition motif. (a.k.a. RRM, RBD, or RNP domain))
BnaA01G0017200ZS	BnaA01G0017200ZS	BnaA01g00760D [Brassica napus]	1311	1.12	2.44	2.1	1.26	1.4	0.82	1.08	XP_013723033.1(uncharacterized protein LOC106426849 [Brassica napus])					ENOG41115MK(S:Function unknown)	ENOG41115MK(Remorin, C-terminal region)	PF03763.15(Remorin_C:Remorin, C-terminal region)
BnaA01G0017300ZS	BnaA01G0017300ZS	BnaC01g01780D [Brassica napus]	207	2.99	0	0	5.76	0	0	0	VDC73672.1(unnamed protein product [Brassica rapa])	GO:0016021(cellular_component:integral component of membrane)
BnaA01G0017400ZS	BnaA01G0017400ZS	BnaA01g00770D [Brassica napus]	1524	12.75	20.06	16.77	14.14	14.06	26.4	9.7	XP_022569281.1(CLK4-associating serine/arginine rich protein-like [Brassica napus])	GO:0016021(cellular_component:integral component of membrane)	K13168	CLASRP, SFRS16		ENOG410XT3A(S:Function unknown)	ENOG410XT3A(splicing factor arginine serine-rich)	PF09750.11(DRY_EERY:Alternative splicing regulator)	sp|Q8CFC7|CLASR_MOUSE(CLK4-associating serine/arginine rich protein OS=Mus musculus OX=10090 GN=Clasrp PE=1 SV=3)
BnaA01G0017500ZS	BnaA01G0017500ZS	PREDICTED: heat stress transcription factor B-1 [Brassica rapa]	426	15.82	12.42	9.55	17.63	13.42	11.16	12.92	KAG5412601.1(hypothetical protein IGI04_000168 [Brassica rapa subsp. trilocularis])	GO:0003700(molecular_function:transcription factor activity, sequence-specific DNA binding); GO:0043565(molecular_function:sequence-specific DNA binding); GO:0005634(cellular_component:nucleus)	K09419	HSFF		COG5169(K:Transcription)	COG5169(Transcription factor)		sp|Q96320|HSFB1_ARATH(Heat stress transcription factor B-1 OS=Arabidopsis thaliana OX=3702 GN=HSFB1 PE=2 SV=2)
BnaA01G0017600ZS	BnaA01G0017600ZS	BnaC01g01800D [Brassica napus]	1461	22.2	19.59	17.28	24.45	18.55	17.68	21.67	CAG7886118.1(unnamed protein product [Brassica rapa])	GO:0015996(biological_process:chlorophyll catabolic process); GO:0009941(cellular_component:chloroplast envelope); GO:0010363(biological_process:regulation of plant-type hypersensitive response); GO:0009570(cellular_component:chloroplast stroma); GO:0005829(cellular_component:cytosol); GO:0005739(cellular_component:mitochondrion); GO:0098542(biological_process:defense response to other organism);…	K13545	RCCR, ACD2	map00860(Porphyrin and chlorophyll metabolism)	ENOG4111JQP(O:Posttranslational modification, protein turnover, chaperones)	ENOG4111JQP(red chlorophyll catabolite reductase)	PF06405.13(RCC_reductase:Red chlorophyll catabolite reductase (RCC reductase)); PF00036.34(EF-hand_1:EF hand); PF13499.8(EF-hand_7:EF-hand domain pair); PF13405.8(EF-hand_6:EF-hand domain); PF13833.8(EF-hand_8:EF-hand domain pair); PF13202.8(EF-hand_5:EF hand); PF14658.8(EF-hand_9:EF-hand domain); PF10591.11(SPARC_Ca_bdg:Secreted protein acidic and rich in cysteine Ca binding region); PF17743.3(D…	sp|Q8LDU4|RCCR_ARATH(Red chlorophyll catabolite reductase, chloroplastic OS=Arabidopsis thaliana OX=3702 GN=RCCR PE=1 SV=2)
BnaA01G0017700ZS	BnaA01G0017700ZS	BnaA01g00800D [Brassica napus]	1056	2.54	2.46	2.58	2.59	2.58	1.81	1.74	XP_013723054.1(methionine aminopeptidase 1D, chloroplastic/mitochondrial [Brassica napus])	GO:0046872(molecular_function:metal ion binding); GO:0070084(biological_process:protein initiator methionine removal); GO:0070006(molecular_function:metalloaminopeptidase activity)	K01265	map		COG0024(J:Translation, ribosomal structure and biogenesis)	COG0024(Removes the N-terminal methionine from nascent proteins (By similarity))	PF00557.26(Peptidase_M24:Metallopeptidase family M24)	sp|Q9FV50|MAP1D_ARATH(Methionine aminopeptidase 1D, chloroplastic/mitochondrial OS=Arabidopsis thaliana OX=3702 GN=MAP1D PE=1 SV=1)
BnaA01G0017800ZS	BnaA01G0017800ZS	PREDICTED: patatin-like protein 3 [Brassica rapa]	1224	0.04	0	0	0.21	0.18	0.06	0.1	XP_009139093.1(patatin-like protein 3 [Brassica rapa])	GO:0016787(molecular_function:hydrolase activity); GO:0016042(biological_process:lipid catabolic process)				COG3621(S:Function unknown)	COG3621(Patatin group)	PF01734.24(Patatin:Patatin-like phospholipase)	sp|O23181|PLP3_ARATH(Patatin-like protein 3 OS=Arabidopsis thaliana OX=3702 GN=PLP3 PE=2 SV=2)
BnaA01G0017900ZS	BnaA01G0017900ZS	PREDICTED: patatin-like protein 1 [Brassica rapa]	1218	35.36	25.37	25.16	27.06	13.57	20.65	16.78	RID77242.1(hypothetical protein BRARA_A00170 [Brassica rapa])	GO:0016787(molecular_function:hydrolase activity); GO:0016042(biological_process:lipid catabolic process)				COG3621(S:Function unknown)	COG3621(Patatin group)	PF01734.24(Patatin:Patatin-like phospholipase)	sp|O23179|PLP1_ARATH(Patatin-like protein 1 OS=Arabidopsis thaliana OX=3702 GN=PLP1 PE=1 SV=2)
BnaA01G0018000ZS	BnaA01G0018000ZS	PREDICTED: patatin-like protein 1 isoform X1 [Brassica rapa]	1227	0	0	0.04	0	0.03	0	0	XP_009139351.1(patatin-like protein 1 [Brassica rapa])	GO:0016787(molecular_function:hydrolase activity); GO:0016042(biological_process:lipid catabolic process)				COG3621(S:Function unknown)	COG3621(Patatin group)	PF01734.24(Patatin:Patatin-like phospholipase)	sp|O23179|PLP1_ARATH(Patatin-like protein 1 OS=Arabidopsis thaliana OX=3702 GN=PLP1 PE=1 SV=2)
BnaA01G0018100ZS	BnaA01G0018100ZS	PREDICTED: uncharacterized protein LOC103863524 [Brassica rapa]	1798	2.21	4.01	2.73	2.73	2.87	3.52	2.62	KAG5412605.1(hypothetical protein IGI04_000172 [Brassica rapa subsp. trilocularis])					ENOG410XUP5(S:Function unknown)	ENOG410XUP5(expressed protein)	PF04784.16(DUF547:Protein of unknown function, DUF547); PF14389.8(Lzipper-MIP1:Leucine-zipper of ternary complex factor MIP1)
BnaA01G0018200ZS	BnaA01G0018200ZS	PREDICTED: neurofilament medium polypeptide [Brassica rapa]	570	3.27	5.13	8.41	8.38	8.21	4.49	5.35	XP_009139757.1(neurofilament medium polypeptide [Brassica rapa])	GO:0003735(molecular_function:structural constituent of ribosome); GO:0006412(biological_process:translation); GO:0005840(cellular_component:ribosome)				ENOG410YRE3(S:Function unknown)	ENOG410YRE3(-)
BnaA01G0018300ZS	BnaA01G0018300ZS	PREDICTED: uncharacterized protein LOC103863824 [Brassica rapa]	2833	0.31	0.76	0.92	0.85	0.64	0.51	0.34	XP_009139866.1(uncharacterized protein LOC103863824 [Brassica rapa])	GO:0003824(molecular_function:catalytic activity)				COG0520(E:Amino acid transport and metabolism)	COG0520(cysteine desulfurase)		sp|Q9C5X8|MOCOS_ARATH(Molybdenum cofactor sulfurase OS=Arabidopsis thaliana OX=3702 GN=ABA3 PE=1 SV=1)
BnaA01G0018400ZS	BnaA01G0018400ZS	PREDICTED: cell division cycle-associated 7-like protein [Brassica rapa]	1161	1.02	1.72	1.72	1.01	1.08	1.42	1.31	XP_013734198.1(cell division cycle-associated 7-like protein [Brassica napus])	GO:0005737(cellular_component:cytoplasm); GO:0006355(biological_process:regulation of transcription, DNA-templated); GO:0005634(cellular_component:nucleus)	K23408	CDCA7, JPO1		ENOG410XQV7(D:Cell cycle control, cell division, chromosome partitioning)	ENOG410XQV7(Cell division cycle associated 7-like)	PF10497.11(zf-4CXXC_R1:Zinc-finger domain of monoamine-oxidase A repressor R1)	sp|Q96GN5|CDA7L_HUMAN(Cell division cycle-associated 7-like protein OS=Homo sapiens OX=9606 GN=CDCA7L PE=1 SV=2)
BnaA01G0018500ZS	BnaA01G0018500ZS	BnaA01g00890D [Brassica napus]	1467	0.78	1.62	1.19	1	1.79	0.98	1.63	XP_013733976.1(nuclear pore complex protein NUP58 [Brassica napus])	GO:0015031(biological_process:protein transport); GO:0005643(cellular_component:nuclear pore); GO:0051028(biological_process:mRNA transport); GO:0017056(molecular_function:structural constituent of nuclear pore); GO:0008139(molecular_function:nuclear localization sequence binding)	K14307	NUPL1, NUP49	map03013(Nucleocytoplasmic transport)	ENOG4111HAQ(U:Intracellular trafficking, secretion, and vesicular transport)	ENOG4111HAQ(Hydroxyproline-rich glycoprotein family protein)		sp|Q8RWH9|NUP58_ARATH(Nuclear pore complex protein NUP58 OS=Arabidopsis thaliana OX=3702 GN=NUP58 PE=1 SV=1)
BnaA01G0018600ZS	BnaA01G0018600ZS	BnaA01g00900D [Brassica napus]	774	0.14	0.22	0.42	0.28	0.07	0	0.54	XP_013734088.1(methylesterase 9-like [Brassica napus])					ENOG4111WPK(S:Function unknown); ENOG4111IVV(S:Function unknown)	ENOG4111WPK(alpha/beta hydrolase fold); ENOG4111IVV(esterase)	PF12697.9(Abhydrolase_6:Alpha/beta hydrolase family); PF00561.22(Abhydrolase_1:alpha/beta hydrolase fold); PF12146.10(Hydrolase_4:Serine aminopeptidase, S33)	sp|O23171|MES9_ARATH(Methylesterase 9 OS=Arabidopsis thaliana OX=3702 GN=MES9 PE=1 SV=1)
BnaA01G0018700ZS	BnaA01G0018700ZS	BnaA01g00910D [Brassica napus]	1626	0	0	0	0	0	0	0	XP_013648871.2(L-ascorbate oxidase homolog [Brassica napus])	GO:0005507(molecular_function:copper ion binding); GO:0016491(molecular_function:oxidoreductase activity)				COG2132(Q:Secondary metabolites biosynthesis, transport and catabolism); ENOG410Z7Z7(S:Function unknown)	COG2132(Multicopper oxidase); ENOG410Z7Z7(Pentatricopeptide repeat-containing protein)	PF07732.17(Cu-oxidase_3:Multicopper oxidase); PF00394.24(Cu-oxidase:Multicopper oxidase); PF07731.16(Cu-oxidase_2:Multicopper oxidase)	sp|Q00624|ASOL_BRANA(L-ascorbate oxidase homolog OS=Brassica napus OX=3708 GN=Bp10 PE=2 SV=1)
BnaA01G0018800ZS	BnaA01G0018800ZS	PREDICTED: pentatricopeptide repeat-containing protein At4g37170 [Brassica rapa]	2123	1.17	1.19	1.2	0.89	1.41	1.09	0.87	XP_013733866.1(pentatricopeptide repeat-containing protein At4g37170-like [Brassica napus])	GO:0008270(molecular_function:zinc ion binding)				ENOG410Z7Z7(S:Function unknown)	ENOG410Z7Z7(Pentatricopeptide repeat-containing protein)	PF01535.22(PPR:PPR repeat); PF13041.8(PPR_2:PPR repeat family); PF14432.8(DYW_deaminase:DYW family of nucleic acid deaminases); PF12854.9(PPR_1:PPR repeat); PF13812.8(PPR_3:Pentatricopeptide repeat domain); PF17177.6(PPR_long:Pentacotripeptide-repeat region of PRORP)	sp|O23169|PP353_ARATH(Pentatricopeptide repeat-containing protein At4g37170 OS=Arabidopsis thaliana OX=3702 GN=PCMP-H5 PE=3 SV=1)
BnaA01G0018900ZS	BnaA01G0018900ZS	BnaA01g00920D [Brassica napus]	981	3.8	5.36	3.14	3.88	3.25	4.37	6.12	XP_013733371.1(transcription factor HHO5-like [Brassica napus])	GO:0005634(cellular_component:nucleus); GO:0003677(molecular_function:DNA binding)				ENOG410YFA9(K:Transcription)	ENOG410YFA9(MYB family transcription factor)	PF00249.33(Myb_DNA-binding:Myb-like DNA-binding domain)	sp|F4JRB0|HHO5_ARATH(Transcription factor HHO5 OS=Arabidopsis thaliana OX=3702 GN=HHO5 PE=1 SV=1)
BnaA01G0019000ZS	BnaA01G0019000ZS	PREDICTED: thioredoxin-like protein HCF164, chloroplastic [Brassica rapa]	759	2.38	4.91	3.74	4.14	2.94	2.92	2.78	XP_013732487.1(thioredoxin-like protein HCF164, chloroplastic [Brassica napus])					COG0526(O:Posttranslational modification, protein turnover, chaperones)	COG0526(Thioredoxin)	PF00085.22(Thioredoxin:Thioredoxin); PF13899.8(Thioredoxin_7:Thioredoxin-like); PF13098.8(Thioredoxin_2:Thioredoxin-like domain); PF13905.8(Thioredoxin_8:Thioredoxin-like); PF08534.12(Redoxin:Redoxin); PF00578.23(AhpC-TSA:AhpC/TSA family)	sp|O23166|TR164_ARATH(Thioredoxin-like protein HCF164, chloroplastic OS=Arabidopsis thaliana OX=3702 GN=HCF164 PE=1 SV=2)
BnaA01G0019100ZS	BnaA01G0019100ZS	BnaA01g00940D [Brassica napus]	1173	2.59	4.31	3.46	2.68	4.22	3.53	3.05	XP_013730924.1(nuclear autoantigenic sperm protein-like isoform X1 [Brassica napus])	GO:0005634(cellular_component:nucleus)				ENOG4110P5E(S:Function unknown)	ENOG4110P5E(Nuclear autoantigenic sperm protein (Histone-binding))	PF00515.30(TPR_1:Tetratricopeptide repeat); PF13424.8(TPR_12:Tetratricopeptide repeat); PF10516.11(SHNi-TPR:SHNi-TPR)
BnaA01G0019200ZS	BnaA01G0019200ZS	PREDICTED: CASP-like protein At4g37235 [Brassica rapa]	486	0	0	0	0	0	0	0	KAG5412617.1(hypothetical protein IGI04_000184 [Brassica rapa subsp. trilocularis])	GO:0016021(cellular_component:integral component of membrane); GO:0005886(cellular_component:plasma membrane)				ENOG41103SE(S:Function unknown)	ENOG41103SE(Domain of unknown function (DUF588))	PF04535.14(DUF588:Domain of unknown function (DUF588))	sp|Q66GI1|CSPLT_ARATH(CASP-like protein 5C1 OS=Arabidopsis thaliana OX=3702 GN=At4g37235 PE=2 SV=1)
BnaA01G0019300ZS	BnaA01G0019300ZS	BnaA01g00960D [Brassica napus]	528	0	0.29	0.14	0.14	0.13	0.12	0.41	KAG5412618.1(hypothetical protein IGI04_000185 [Brassica rapa subsp. trilocularis])					ENOG4110606(S:Function unknown)	ENOG4110606(-)	PF14009.8(PADRE:PADRE domain)
BnaA01G0019400ZS	BnaA01G0019400ZS	PREDICTED: cytoplasmic tRNA 2-thiolation protein 2 [Brassica rapa]	1347	2.78	3.66	3.06	2.49	2.3	2.81	2.62	KAG5412619.1(hypothetical protein IGI04_000186 [Brassica rapa subsp. trilocularis])	GO:0005737(cellular_component:cytoplasm); GO:0016779(molecular_function:nucleotidyltransferase activity); GO:0000049(molecular_function:tRNA binding); GO:0032447(biological_process:protein urmylation); GO:0034227(biological_process:tRNA thio-modification); GO:0002098(biological_process:tRNA wobble uridine modification)	K14169	CTU2, NCS2	map04122(Sulfur relay system)	ENOG410YGU3(J:Translation, ribosomal structure and biogenesis)	ENOG410YGU3(Plays a central role in 2-thiolation of mcm(5)S(2)U at tRNA wobble positions of tRNA(Lys), tRNA(Glu) and tRNA(Gln). May act by forming a heterodimer with NCS6 that ligates sulfur from thiocarboxylated URM1 onto the uridine of tRNAs at wobble position. Prior mcm(5) tRNA modification by the elongator complex is required for 2-thiolation. May also be involved in protein urmylation (By si…	PF10288.11(CTU2:Cytoplasmic tRNA 2-thiolation protein 2)	sp|O65628|CTU2_ARATH(Cytoplasmic tRNA 2-thiolation protein 2 OS=Arabidopsis thaliana OX=3702 GN=CTU2 PE=2 SV=3)
BnaA01G0019500ZS	BnaA01G0019500ZS	PREDICTED: BEL1-like homeodomain protein 2 [Brassica rapa]	2412	1.87	4.33	3.06	1.8	1.98	2.35	1.78	CAG7886136.1(unnamed protein product, partial [Brassica rapa])	GO:0005634(cellular_component:nucleus); GO:0009965(biological_process:leaf morphogenesis); GO:0006355(biological_process:regulation of transcription, DNA-templated); GO:0000976(molecular_function:transcription regulatory region sequence-specific DNA binding); GO:0003677(molecular_function:DNA binding); GO:0048363(biological_process:mucilage pectin metabolic process)				ENOG41121YV(S:Function unknown); ENOG410XPMQ(K:Transcription)	ENOG41121YV(Pfam:Coprinus_mating); ENOG410XPMQ(homeobox)	PF07526.13(POX:Associated with HOX); PF05920.13(Homeobox_KN:Homeobox KN domain); PF00046.31(Homeodomain:Homeodomain)	sp|Q9SW80|BLH2_ARATH(BEL1-like homeodomain protein 2 OS=Arabidopsis thaliana OX=3702 GN=BLH2 PE=1 SV=3)
BnaA01G0019600ZS	BnaA01G0019600ZS	PREDICTED: protein DA1-related 1 [Brassica rapa]	2191	5.15	5.81	6.76	5.86	7.72	6.02	5.61	XP_018511219.1(protein DA1-related 1 [Brassica rapa])	GO:0046872(molecular_function:metal ion binding)				ENOG410XRD4(S:Function unknown)	ENOG410XRD4(PDZ and LIM domain)	PF12315.10(DA1-like:Protein DA1); PF00412.24(LIM:LIM domain)	sp|Q8W4F0|DAR1_ARATH(Protein DA1-related 1 OS=Arabidopsis thaliana OX=3702 GN=DAR1 PE=1 SV=3)
BnaA01G0019700ZS	BnaA01G0019700ZS	PREDICTED: probable vacuolar amino acid transporter YPQ3 [Brassica rapa]	1161	3.45	1	3.26	2.34	2.62	4.06	3.72	CAF2146570.1(unnamed protein product [Brassica napus])	GO:0016021(cellular_component:integral component of membrane)	K23678	PQLC2, SLC66A1, LAAT1		ENOG4111FM2(S:Function unknown)	ENOG4111FM2(PQ loop repeat)	PF04193.16(PQ-loop:PQ loop repeat)	sp|Q12010|YPQ1_YEAST(Probable vacuolar amino acid transporter YPQ1 OS=Saccharomyces cerevisiae (strain ATCC 204508 / S288c) OX=559292 GN=YPQ1 PE=1 SV=1)
BnaA01G0019800ZS	BnaA01G0019800ZS	PREDICTED: uncharacterized protein LOC103865519 [Brassica rapa]	996	0.28	0.05	0.05	0.1	0.09	0	0	XP_013725478.1(calcium uniporter protein 1, mitochondrial [Brassica napus])	GO:0051560(biological_process:mitochondrial calcium ion homeostasis); GO:0005743(cellular_component:mitochondrial inner membrane); GO:0016021(cellular_component:integral component of membrane); GO:0015292(molecular_function:uniporter activity); GO:0005262(molecular_function:calcium channel activity)	K20858	MCU		ENOG410Y3YU(S:Function unknown)	ENOG410Y3YU(Coiled-coil domain containing 109B)	PF04678.15(MCU:Mitochondrial calcium uniporter)	sp|Q1PE15|MCU1_ARATH(Calcium uniporter protein 1, mitochondrial OS=Arabidopsis thaliana OX=3702 GN=At4g36820 PE=2 SV=1)
BnaA01G0019900ZS	BnaA01G0019900ZS	PREDICTED: geranylgeranyl pyrophosphate synthase, chloroplastic/chromoplastic [Brassica rapa]	1092	2.42	3.02	3.69	3.82	4.56	2.85	2.59	XP_013722211.1(geranylgeranyl pyrophosphate synthase, chloroplastic/chromoplastic [Brassica napus])	GO:0016740(molecular_function:transferase activity); GO:0008299(biological_process:isoprenoid biosynthetic process)	K13789	GGPS	map00900(Terpenoid backbone biosynthesis)	COG0142(H:Coenzyme transport and metabolism)	COG0142(synthase)	PF00348.19(polyprenyl_synt:Polyprenyl synthetase)	sp|Q43133|GGPPS_SINAL(Geranylgeranyl pyrophosphate synthase, chloroplastic/chromoplastic OS=Sinapis alba OX=3728 GN=GGPS1 PE=1 SV=1)
BnaA01G0020000ZS	BnaA01G0020000ZS	PREDICTED: NEDD8-conjugating enzyme Ubc12 [Brassica rapa]	558	13.9	10.3	12.5	14.56	12.55	11.24	9.81	XP_013723962.1(NEDD8-conjugating enzyme Ubc12 [Brassica napus])	GO:0016740(molecular_function:transferase activity); GO:0005524(molecular_function:ATP binding)	K10579	UBE2M, UBC12	map04120(Ubiquitin mediated proteolysis)	ENOG410XS81(O:Posttranslational modification, protein turnover, chaperones)	ENOG410XS81(ubiquitin-conjugating enzyme)	PF00179.28(UQ_con:Ubiquitin-conjugating enzyme)	sp|Q9SDY5|RCE1_ARATH(NEDD8-conjugating enzyme Ubc12 OS=Arabidopsis thaliana OX=3702 GN=RCE1 PE=1 SV=1)
BnaA01G0020100ZS	BnaA01G0020100ZS	BnaA01g01030D [Brassica napus]	1461	0.56	0.4	0.56	0.55	0.47	0.08	0.5	XP_013719568.1(uncharacterized protein LOC106423042 isoform X1 [Brassica napus])	GO:0022857(molecular_function:transmembrane transporter activity); GO:0016021(cellular_component:integral component of membrane)				COG0477(G:Carbohydrate transport and metabolism)	COG0477(major facilitator Superfamily)	PF07690.18(MFS_1:Major Facilitator Superfamily)	sp|Q9GQQ0|SPIN_DROME(Protein spinster OS=Drosophila melanogaster OX=7227 GN=spin PE=1 SV=1)
BnaA01G0020200ZS	BnaA01G0020200ZS	PREDICTED: BES1/BZR1 homolog protein 2 [Brassica rapa]	705	6.72	7.78	7.93	8.5	6.94	5.44	5.66	XP_009142040.1(BES1/BZR1 homolog protein 2 [Brassica rapa])	GO:0003700(molecular_function:transcription factor activity, sequence-specific DNA binding); GO:0009742(biological_process:brassinosteroid mediated signaling pathway); GO:0006351(biological_process:transcription, DNA-templated); GO:0003677(molecular_function:DNA binding)	K14503	BZR1_2	map04075(Plant hormone signal transduction)	ENOG410YC62(K:Transcription)	ENOG410YC62(BES1 BZR1 homolog protein)	PF05687.15(BES1_N:BES1/BZR1 plant transcription factor, N-terminal)	sp|Q94A43|BEH2_ARATH(BES1/BZR1 homolog protein 2 OS=Arabidopsis thaliana OX=3702 GN=BEH2 PE=1 SV=1)
BnaA01G0020300ZS	BnaA01G0020300ZS	BnaC01g02080D [Brassica napus]	1392	0	0	0	0	0	0	0	CAG7886144.1(unnamed protein product [Brassica rapa])	GO:0008194(molecular_function:UDP-glycosyltransferase activity)	K12356	UGT72E	map00940(Phenylpropanoid biosynthesis)	COG1819(S:Function unknown)	COG1819(Transferase)	PF00201.20(UDPGT:UDP-glucoronosyl and UDP-glucosyl transferase); PF04101.18(Glyco_tran_28_C:Glycosyltransferase family 28 C-terminal domain)	sp|O23205|U72C1_ARATH(UDP-glycosyltransferase 72C1 OS=Arabidopsis thaliana OX=3702 GN=UGT72C1 PE=2 SV=3)
BnaA01G0020400ZS	BnaA01G0020400ZS	PREDICTED: probable Xaa-Pro aminopeptidase P [Brassica rapa]	2144	3.38	3.38	2.52	3.85	2.52	2.79	3.05	XP_009142233.1(aminopeptidase P1 [Brassica rapa])	GO:0016021(cellular_component:integral component of membrane); GO:0070006(molecular_function:metalloaminopeptidase activity)	K01262	pepP		COG0006(E:Amino acid transport and metabolism)	COG0006(peptidase M24)	PF16189.7(Creatinase_N_2:Creatinase/Prolidase N-terminal domain); PF00557.26(Peptidase_M24:Metallopeptidase family M24); PF01321.20(Creatinase_N:Creatinase/Prolidase N-terminal domain); PF16188.7(Peptidase_M24_C:C-terminal region of peptidase_M24)	sp|F4JQH3|AMPP1_ARATH(Aminopeptidase P1 OS=Arabidopsis thaliana OX=3702 GN=APP1 PE=1 SV=1)
BnaA01G0020500ZS	BnaA01G0020500ZS	BnaA01g01080D [Brassica napus]	804	0	0	0.26	0	0	0	0	CAF2146592.1(unnamed protein product [Brassica napus])	GO:0008753(molecular_function:NADPH dehydrogenase (quinone) activity); GO:0050136(molecular_function:NADH dehydrogenase (quinone) activity); GO:0010181(molecular_function:FMN binding)	K03809	wrbA	map00130(Ubiquinone and other terpenoid-quinone biosynthesis); map01240(Biosynthesis of cofactors)	COG0655(S:Function unknown)	COG0655(Nadph-dependent fmn reductase)	PF03358.17(FMN_red:NADPH-dependent FMN reductase); PF00258.27(Flavodoxin_1:Flavodoxin); PF02525.19(Flavodoxin_2:Flavodoxin-like fold)	sp|O23207|FQRL2_ARATH(Probable NAD(P)H dehydrogenase (quinone) FQR1-like 2 OS=Arabidopsis thaliana OX=3702 GN=At4g36750 PE=1 SV=1)
BnaA01G0020600ZS	BnaA01G0020600ZS	BnaA01g01090D [Brassica napus]	654	1.35	0.39	0.83	0.73	0.26	0.73	0.98	XP_009142335.2(homeobox-leucine zipper protein ATHB-40 [Brassica rapa])	GO:0005634(cellular_component:nucleus); GO:0000981(molecular_function:RNA polymerase II transcription factor activity, sequence-specific DNA binding); GO:0003677(molecular_function:DNA binding)	K09338	HD-ZIP		ENOG410Z2UE(K:Transcription)	ENOG410Z2UE(homeobox-leucine zipper protein)	PF00046.31(Homeodomain:Homeodomain); PF05920.13(Homeobox_KN:Homeobox KN domain)	sp|O23208|ATB40_ARATH(Homeobox-leucine zipper protein ATHB-40 OS=Arabidopsis thaliana OX=3702 GN=ATHB-40 PE=2 SV=3)
BnaA01G0020700ZS	BnaA01G0020700ZS	BnaA01g01100D [Brassica napus]	1062	8.46	9.6	9.29	9.63	8.6	8.8	7.3	CAF2146597.1(unnamed protein product [Brassica napus])	GO:0003700(molecular_function:transcription factor activity, sequence-specific DNA binding); GO:0005737(cellular_component:cytoplasm); GO:0005634(cellular_component:nucleus); GO:0000976(molecular_function:transcription regulatory region sequence-specific DNA binding)	K09060	GBF		ENOG410YJFN(K:Transcription)	ENOG410YJFN(Transcription factor)	PF07777.13(MFMR:G-box binding protein MFMR); PF00170.23(bZIP_1:bZIP transcription factor); PF07716.17(bZIP_2:Basic region leucine zipper); PF02183.20(HALZ:Homeobox associated leucine zipper); PF04849.15(HAP1_N:HAP1 N-terminal conserved region); PF03131.19(bZIP_Maf:bZIP Maf transcription factor)	sp|P42774|GBF1_ARATH(G-box-binding factor 1 OS=Arabidopsis thaliana OX=3702 GN=GBF1 PE=1 SV=2)
BnaA01G0020800ZS	BnaA01G0020800ZS	PREDICTED: HVA22-like protein k [Brassica rapa]	627	0.12	0.1	0	0.1	0	0	0	XP_009142559.1(HVA22-like protein k [Brassica rapa])	GO:0016020(cellular_component:membrane)	K17279	REEP5_6		ENOG410YA9T(K:Transcription); COG5052(U:Intracellular trafficking, secretion, and vesicular transport)	ENOG410YA9T(Scarecrow-like protein); COG5052(receptor accessory protein)	PF03134.21(TB2_DP1_HVA22:TB2/DP1, HVA22 family)	sp|Q6NLY8|HA22K_ARATH(HVA22-like protein k OS=Arabidopsis thaliana OX=3702 GN=HVA22K PE=2 SV=1)
BnaA01G0020900ZS	BnaA01G0020900ZS	PREDICTED: scarecrow-like protein 15 [Brassica rapa]	1673	0.29	0.39	0.17	0.37	0.21	0.2	0.14	XP_013739179.1(scarecrow-like protein 15 [Brassica napus])	GO:0003700(molecular_function:transcription factor activity, sequence-specific DNA binding); GO:0043565(molecular_function:sequence-specific DNA binding); GO:0005634(cellular_component:nucleus); GO:0030154(biological_process:cell differentiation); GO:0006355(biological_process:regulation of transcription, DNA-templated)				ENOG410YA9T(K:Transcription)	ENOG410YA9T(Scarecrow-like protein)	PF03514.16(GRAS:GRAS domain family)	sp|O23210|SCL15_ARATH(Scarecrow-like protein 15 OS=Arabidopsis thaliana OX=3702 GN=SCL15 PE=1 SV=3)
BnaA01G0021000ZS	BnaA01G0021000ZS	BnaA01g01130D [Brassica napus]	1212	0	0	0	0	0	0	0	CAG7886151.1(unnamed protein product [Brassica rapa])	GO:0016607(cellular_component:nuclear speck); GO:0030628(molecular_function:pre-mRNA 3'-splice site binding); GO:0000243(cellular_component:commitment complex); GO:0005634(cellular_component:nucleus); GO:0071004(cellular_component:U2-type prespliceosome); GO:0089701(cellular_component:U2AF); GO:0003723(molecular_function:RNA binding); GO:0008187(molecular_function:poly-pyrimidine tract binding); …	K12837	U2AF2	map03040(Spliceosome)	ENOG410XP92(S:Function unknown)	ENOG410XP92(splicing factor (U2AF))	PF00076.24(RRM_1:RNA recognition motif. (a.k.a. RRM, RBD, or RNP domain)); PF16367.7(RRM_7:RNA recognition motif)	sp|O23212|U2A2A_ARATH(Splicing factor U2af large subunit A OS=Arabidopsis thaliana OX=3702 GN=U2AF65A PE=1 SV=2)
BnaA01G0021100ZS	BnaA01G0021100ZS	PREDICTED: uncharacterized protein LOC103866654 [Brassica rapa]	519	3.84	4.1	3.01	6.01	2.59	2.53	1.99	XP_009142898.1(uncharacterized protein LOC103866654 [Brassica rapa])	GO:0017025(molecular_function:TBP-class protein binding); GO:0016021(cellular_component:integral component of membrane); GO:0000138(cellular_component:Golgi trans cisterna); GO:0005794(cellular_component:Golgi apparatus)				ENOG4111D8W(S:Function unknown)	ENOG4111D8W(Protein of unknown function (DUF1195))	PF06708.13(DUF1195:Protein of unknown function (DUF1195))
BnaA01G0021200ZS	BnaA01G0021200ZS	BnaA01g01160D [Brassica napus]	267	0	0	0	0	0	0	0	CAF2146611.1(unnamed protein product [Brassica napus])	GO:0017025(molecular_function:TBP-class protein binding); GO:0070897(biological_process:DNA-templated transcriptional preinitiation complex assembly)	K03124	TFIIB, GTF2B, SUA7, tfb	map03022(Basal transcription factors)	COG1405(K:Transcription)	COG1405(Stabilizes TBP binding to an archaeal box-A promoter. Also responsible for recruiting RNA polymerase II to the pre- initiation complex (DNA-TBP-TFIIB) (By similarity))	PF00382.21(TFIIB:Transcription factor TFIIB repeat); PF02984.21(Cyclin_C:Cyclin, C-terminal domain)	sp|O23215|PBRP1_ARATH(Plant-specific TFIIB-related protein 1 OS=Arabidopsis thaliana OX=3702 GN=PBRP1 PE=2 SV=1)
BnaA01G0021300ZS	BnaA01G0021300ZS	BnaA01g01170D [Brassica napus]	593	10.38	9.81	11.05	10.68	12.09	7.55	7.25	KAF3604330.1(hypothetical protein F2Q69_00032770 [Brassica cretica])					ENOG4111HZT(S:Function unknown)	ENOG4111HZT(Acidic leucine-rich nuclear phosphoprotein 32 family member)	PF14580.8(LRR_9:Leucine-rich repeat); PF12799.9(LRR_4:Leucine Rich repeats (2 copies)); PF13855.8(LRR_8:Leucine rich repeat)	sp|Q9SCQ7|AN32_ARATH(Acidic leucine-rich nuclear phosphoprotein 32-related protein OS=Arabidopsis thaliana OX=3702 GN=At3g50690 PE=2 SV=1)
BnaA01G0021400ZS	BnaA01G0021400ZS		402	4.8	7.94	3.76	6.69	6.38	9.31	3.51	CAF2146615.1(unnamed protein product [Brassica napus])
BnaA01G0021500ZS	BnaA01G0021500ZS	PREDICTED: random slug protein 5-like [Brassica rapa]	984	0.1	0.05	0	0.15	0.05	0.13	0.05	KAG5412640.1(hypothetical protein IGI04_000207 [Brassica rapa subsp. trilocularis])					ENOG410Y3Q0(S:Function unknown)	ENOG410Y3Q0(CRAL TRIO domain protein)	PF00650.22(CRAL_TRIO:CRAL/TRIO domain); PF03765.17(CRAL_TRIO_N:CRAL/TRIO, N-terminal domain)	sp|Q55CU8|PITC_DICDI(Phosphatidylinositol transfer protein 3 OS=Dictyostelium discoideum OX=44689 GN=pitC PE=2 SV=1)
BnaA01G0021600ZS	BnaA01G0021600ZS	PREDICTED: GATA transcription factor 19-like [Brassica rapa]	672	0.09	0	1.05	0.26	0.42	0	0.17	KAG2240720.1(hypothetical protein Bca52824_090465 [Brassica carinata])	GO:0003700(molecular_function:transcription factor activity, sequence-specific DNA binding); GO:0043565(molecular_function:sequence-specific DNA binding); GO:0009908(biological_process:flower development); GO:0008270(molecular_function:zinc ion binding)				COG5641(K:Transcription)	COG5641(Transcription factor)	PF00320.29(GATA:GATA zinc finger)	sp|Q6QPM2|GAT19_ARATH(GATA transcription factor 19 OS=Arabidopsis thaliana OX=3702 GN=GATA19 PE=1 SV=2)
BnaA01G0021700ZS	BnaA01G0021700ZS	BnaA01g34540D [Brassica napus]	948	59.83	4.59	26.57	93.8	65.68	34.92	40.52	CAF2146622.1(unnamed protein product [Brassica napus])	GO:0003824(molecular_function:catalytic activity)				COG0596(S:Function unknown)	COG0596(Alpha beta hydrolase)	PF00561.22(Abhydrolase_1:alpha/beta hydrolase fold); PF12697.9(Abhydrolase_6:Alpha/beta hydrolase family); PF12146.10(Hydrolase_4:Serine aminopeptidase, S33)	sp|Q1LZ86|ABHD6_BOVIN(Monoacylglycerol lipase ABHD6 OS=Bos taurus OX=9913 GN=ABHD6 PE=2 SV=1)
BnaA01G0021800ZS	BnaA01G0021800ZS	BnaA01g34530D [Brassica napus]	873	0	0	0	0	0	0	0	CAF2146624.1(unnamed protein product [Brassica napus])					COG0596(S:Function unknown)	COG0596(Alpha beta hydrolase)	PF00561.22(Abhydrolase_1:alpha/beta hydrolase fold); PF12697.9(Abhydrolase_6:Alpha/beta hydrolase family)	sp|Q8IUS5|EPHX4_HUMAN(Epoxide hydrolase 4 OS=Homo sapiens OX=9606 GN=EPHX4 PE=1 SV=2)
BnaA01G0021900ZS	BnaA01G0021900ZS	PREDICTED: ATPase family AAA domain-containing protein 3C [Brassica rapa]	1800	0.2	0.62	0.52	0.36	0.93	0.58	0.37	XP_009143525.1(ATPase family AAA domain-containing protein 3C [Brassica rapa])	GO:0007005(biological_process:mitochondrion organization); GO:0005739(cellular_component:mitochondrion); GO:0016887(molecular_function:ATPase activity); GO:0005524(molecular_function:ATP binding)	K17681	ATAD3A_B		COG0464(O:Posttranslational modification, protein turnover, chaperones); COG1223(S:Function unknown)	COG0464(Aaa atpase); COG1223(ATPase family, AAA)	PF12037.10(DUF3523:Domain of unknown function (DUF3523)); PF00004.31(AAA:ATPase family associated with various cellular activities (AAA)); PF13191.8(AAA_16:AAA ATPase domain); PF05496.14(RuvB_N:Holliday junction DNA helicase RuvB P-loop domain)	sp|Q20748|ATAD3_CAEEL(ATPase family AAA domain-containing protein 3 OS=Caenorhabditis elegans OX=6239 GN=atad-3 PE=1 SV=2)
BnaA01G0022000ZS	BnaA01G0022000ZS	PREDICTED: protein RADIALIS-like 3 [Brassica rapa]	240	0	0	0	0	0	0	0	XP_009143738.1(protein RADIALIS-like 3 [Brassica rapa])	GO:0003700(molecular_function:transcription factor activity, sequence-specific DNA binding); GO:0005634(cellular_component:nucleus)				COG5269(K:Transcription)	COG5269(Transcription factor)	PF00249.33(Myb_DNA-binding:Myb-like DNA-binding domain)	sp|Q6NNN0|RADL3_ARATH(Protein RADIALIS-like 3 OS=Arabidopsis thaliana OX=3702 GN=RL3 PE=2 SV=1)
BnaA01G0022100ZS	BnaA01G0022100ZS	PREDICTED: U-box domain-containing protein 5-like [Brassica rapa]	2202	0	0	0	0	0	0	0	XP_009143836.1(U-box domain-containing protein 5 [Brassica rapa])	GO:0005737(cellular_component:cytoplasm); GO:0005634(cellular_component:nucleus); GO:0004842(molecular_function:ubiquitin-protein transferase activity)				ENOG410XRTN(S:Function unknown)	ENOG410XRTN(U-box domain-containing protein)	PF04564.17(U-box:U-box domain)	sp|O23225|PUB5_ARATH(U-box domain-containing protein 5 OS=Arabidopsis thaliana OX=3702 GN=PUB5 PE=3 SV=3)
BnaA01G0022200ZS	BnaA01G0022200ZS	BnaA01g34490D [Brassica napus]	1158	4.52	2.91	5.42	4.5	3.64	3.45	3.05	CDY64604.1(BnaA01g34490D [Brassica napus])	GO:0009941(cellular_component:chloroplast envelope); GO:0009507(cellular_component:chloroplast)				COG0596(S:Function unknown)	COG0596(Alpha beta hydrolase)	PF12697.9(Abhydrolase_6:Alpha/beta hydrolase family); PF00561.22(Abhydrolase_1:alpha/beta hydrolase fold); PF12146.10(Hydrolase_4:Serine aminopeptidase, S33); PF00975.22(Thioesterase:Thioesterase domain); PF10230.11(LIDHydrolase:Lipid-droplet associated hydrolase)	sp|Q9FFZ1|PPH_ARATH(Pheophytinase, chloroplastic OS=Arabidopsis thaliana OX=3702 GN=PPH PE=1 SV=1)
BnaA01G0022300ZS	BnaA01G0022300ZS	BnaA01g01210D [Brassica napus]	4036	1.47	2.92	2.46	1.41	2.1	1.78	1.5	XP_013740317.1(auxilin-related protein 1-like [Brassica napus])					ENOG410YGT5(S:Function unknown)	ENOG410YGT5(UBA TS-N domain protein)		sp|Q9SU08|AUXI1_ARATH(Auxilin-related protein 1 OS=Arabidopsis thaliana OX=3702 GN=AUXI1 PE=1 SV=2)
BnaA01G0022400ZS	BnaA01G0022400ZS	PREDICTED: uncharacterized protein LOC103867758 [Brassica rapa]	366	0	0	0	0	0	0	0	XP_009144127.1(uncharacterized protein LOC103867758 [Brassica rapa])					ENOG4111CB0(S:Function unknown)	ENOG4111CB0(-)
BnaA01G0022500ZS	BnaA01G0022500ZS	BnaC01g02250D [Brassica napus]	372	0	0	0	0	0	0	0	XP_013746596.1(uncharacterized protein LOC106449277 isoform X2 [Brassica napus])					ENOG4111CB0(S:Function unknown)	ENOG4111CB0(-)
BnaA01G0022600ZS	BnaA01G0022600ZS	BnaA01g01240D [Brassica napus]	1113	3.87	3.47	3.36	4.21	2.49	3.98	1.51	KAG5412648.1(hypothetical protein IGI04_000215 [Brassica rapa subsp. trilocularis])	GO:0008168(molecular_function:methyltransferase activity); GO:0046872(molecular_function:metal ion binding); GO:0032259(biological_process:methylation)				ENOG4111GV5(S:Function unknown)	ENOG4111GV5(carboxyl methyltransferase)	PF03492.17(Methyltransf_7:SAM dependent carboxyl methyltransferase)	sp|A0A061DM17|MTR3_THECC(Probable methyltransferase TCM_000336 OS=Theobroma cacao OX=3641 GN=TCM_000336 PE=3 SV=1)
BnaA01G0022700ZS	BnaA01G0022700ZS	PREDICTED: long chain base biosynthesis protein 1 [Brassica rapa]	1528	1.92	1.91	1.4	1.25	0.93	1.16	0.8	XP_009144397.2(long chain base biosynthesis protein 1 [Brassica rapa])	GO:0005783(cellular_component:endoplasmic reticulum); GO:0016021(cellular_component:integral component of membrane); GO:0004758(molecular_function:serine C-palmitoyltransferase activity); GO:0003824(molecular_function:catalytic activity); GO:0009058(biological_process:biosynthetic process); GO:0030170(molecular_function:pyridoxal phosphate binding); GO:0046512(biological_process:sphingosine biosy…	K00654	SPT	map00600(Sphingolipid metabolism)	COG0156(H:Coenzyme transport and metabolism)	COG0156(8-Amino-7-oxononanoate synthase)	PF00155.23(Aminotran_1_2:Aminotransferase class I and II)	sp|Q94IB8|LCB1_ARATH(Long chain base biosynthesis protein 1 OS=Arabidopsis thaliana OX=3702 GN=LCB1 PE=1 SV=1)
BnaA01G0022800ZS	BnaA01G0022800ZS		2050	0	0	0	0	0	0	0	XP_022546112.1(phosphatidylinositol/phosphatidylcholine transfer protein SFH12 isoform X1 [Brassica napus])	GO:0046872(molecular_function:metal ion binding); GO:0042744(biological_process:hydrogen peroxide catabolic process); GO:0004601(molecular_function:peroxidase activity); GO:0020037(molecular_function:heme binding); GO:0006979(biological_process:response to oxidative stress)				ENOG410XRSQ(S:Function unknown)	ENOG410XRSQ(Transfer protein)	PF00650.22(CRAL_TRIO:CRAL/TRIO domain); PF03765.17(CRAL_TRIO_N:CRAL/TRIO, N-terminal domain); PF13716.8(CRAL_TRIO_2:Divergent CRAL/TRIO domain)	sp|Q94A34|SFH12_ARATH(Phosphatidylinositol/phosphatidylcholine transfer protein SFH12 OS=Arabidopsis thaliana OX=3702 GN=SFH12 PE=2 SV=1)
BnaA01G0022900ZS	BnaA01G0022900ZS	PREDICTED: uncharacterized protein LOC103868293 [Brassica rapa]	1302	3.94	2.94	2.76	3.21	3.62	4.68	2.67	XP_013740700.1(uncharacterized protein LOC106443672 [Brassica napus])	GO:0016021(cellular_component:integral component of membrane)				ENOG410Y5PR(S:Function unknown)	ENOG410Y5PR(-)
BnaA01G0023000ZS	BnaA01G0023000ZS	PREDICTED: probable ubiquitin-conjugating enzyme E2 17 [Brassica rapa]	486	0	0.18	0	0.08	0.31	0.44	0	XP_009144816.1(probable ubiquitin-conjugating enzyme E2 17 [Brassica rapa])	GO:0005634(cellular_component:nucleus); GO:0000209(biological_process:protein polyubiquitination); GO:0016740(molecular_function:transferase activity); GO:0061631(molecular_function:ubiquitin conjugating enzyme activity); GO:0005524(molecular_function:ATP binding); GO:0009739(biological_process:response to gibberellin)	K10688	UBE2W, UBC16	map04120(Ubiquitin mediated proteolysis)	COG5078(O:Posttranslational modification, protein turnover, chaperones)	COG5078(ubiquitin-conjugating enzyme)	PF00179.28(UQ_con:Ubiquitin-conjugating enzyme)	sp|O23239|UBC17_ARATH(Probable ubiquitin-conjugating enzyme E2 17 OS=Arabidopsis thaliana OX=3702 GN=UBC17 PE=2 SV=1)
BnaA01G0023100ZS	BnaA01G0023100ZS	BnaA01g01310D [Brassica napus]	2136	5.68	8.21	8.72	6.35	8.28	7.25	7.71	CAF2146666.1(unnamed protein product [Brassica napus])	GO:0006400(biological_process:tRNA modification); GO:0046872(molecular_function:metal ion binding); GO:0051539(molecular_function:4 iron, 4 sulfur cluster binding); GO:0035596(molecular_function:methylthiotransferase activity)				COG0621(J:Translation, ribosomal structure and biogenesis)	COG0621(Catalyzes the methylthiolation of N6- (dimethylallyl)adenosine (i(6)A), leading to the formation of 2- methylthio-N6-(dimethylallyl)adenosine (ms(2)i(6)A) at position 37 in tRNAs that read codons beginning with uridine (By similarity))	PF04055.23(Radical_SAM:Radical SAM superfamily); PF00919.22(UPF0004:Uncharacterized protein family UPF0004); PF01938.22(TRAM:TRAM domain)	sp|Q8H0V1|CK5P1_ARATH(CDK5RAP1-like protein OS=Arabidopsis thaliana OX=3702 GN=At4g36390 PE=2 SV=1)
BnaA01G0023200ZS	BnaA01G0023200ZS	BnaA01g01320D [Brassica napus]	1518	0.78	0.3	0.36	0.36	0.14	0.02	0.14	CAF2146669.1(unnamed protein product [Brassica napus])	GO:0004497(molecular_function:monooxygenase activity); GO:0010268(biological_process:brassinosteroid homeostasis); GO:0016132(biological_process:brassinosteroid biosynthetic process); GO:0020037(molecular_function:heme binding); GO:0016709(molecular_function:oxidoreductase activity, acting on paired donors, with incorporation or reduction of molecular oxygen, NAD(P)H as one donor, and incorporati…	K12637	CYP90C1, ROT3	map00905(Brassinosteroid biosynthesis)	COG2124(Q:Secondary metabolites biosynthesis, transport and catabolism)	COG2124(Cytochrome p450)	PF00067.24(p450:Cytochrome P450)	sp|Q9M066|C90C1_ARATH(3-epi-6-deoxocathasterone 23-monooxygenase CYP90C1 OS=Arabidopsis thaliana OX=3702 GN=CYP90C1 PE=1 SV=3)
BnaA01G0023300ZS	BnaA01G0023300ZS	PREDICTED: beta-galactosidase 3 [Brassica rapa]	3131	136.73	112.34	91.7	151.01	157.64	120.61	119.11	CAG7886174.1(unnamed protein product [Brassica rapa])	GO:0048046(cellular_component:apoplast); GO:0005975(biological_process:carbohydrate metabolic process); GO:0004565(molecular_function:beta-galactosidase activity); GO:0030246(molecular_function:carbohydrate binding)				COG1874(G:Carbohydrate transport and metabolism)	COG1874(beta-galactosidase)	PF01301.21(Glyco_hydro_35:Glycosyl hydrolases family 35); PF17834.3(GHD:Beta-sandwich domain in beta galactosidase); PF02140.20(Gal_Lectin:Galactose binding lectin domain); PF02449.17(Glyco_hydro_42:Beta-galactosidase)	sp|Q9SCV9|BGAL3_ARATH(Beta-galactosidase 3 OS=Arabidopsis thaliana OX=3702 GN=BGAL3 PE=2 SV=1)
BnaA01G0023400ZS	BnaA01G0023400ZS	BnaA01g01340D [Brassica napus]	4243	7.16	10.26	8.6	8.1	8.14	5.87	5.3	CAF2146673.1(unnamed protein product [Brassica napus])	GO:0004519(molecular_function:endonuclease activity); GO:0005634(cellular_component:nucleus)				ENOG411033B(S:Function unknown)	ENOG411033B(MORC family CW-type zinc finger)	PF17942.3(Morc6_S5:Morc6 ribosomal protein S5 domain 2-like); PF13589.8(HATPase_c_3:Histidine kinase-, DNA gyrase B-, and HSP90-like ATPase); PF02518.28(HATPase_c:Histidine kinase-, DNA gyrase B-, and HSP90-like ATPase)	sp|Q5FV35|MORC2_ARATH(Protein MICRORCHIDIA 2 OS=Arabidopsis thaliana OX=3702 GN=MORC2 PE=1 SV=1)
BnaA01G0023500ZS	BnaA01G0023500ZS	BnaA01g01350D [Brassica napus]	942	0.05	0.05	0.05	0	0.15	0	0.05	CAF2146674.1(unnamed protein product [Brassica napus])	GO:0009734(biological_process:auxin-activated signaling pathway); GO:0005634(cellular_component:nucleus); GO:0009851(biological_process:auxin biosynthetic process); GO:0045893(biological_process:positive regulation of transcription, DNA-templated); GO:0003677(molecular_function:DNA binding); GO:0007275(biological_process:multicellular organism development)				ENOG4111AQZ(S:Function unknown)	ENOG4111AQZ(Domain of unknown function (DUF702))	PF05142.14(DUF702:Domain of unknown function (DUF702))	sp|O65517|SRS2_ARATH(Protein SHI RELATED SEQUENCE 2 OS=Arabidopsis thaliana OX=3702 GN=SRS2 PE=1 SV=1)
BnaA01G0023600ZS	BnaA01G0023600ZS	PREDICTED: aldehyde dehydrogenase family 3 member F1 [Brassica rapa]	1446	1.52	4.02	1.59	0.94	0.7	0.13	1.38	KAG5412659.1(hypothetical protein IGI04_000226 [Brassica rapa subsp. trilocularis])	GO:0004028(molecular_function:3-chloroallyl aldehyde dehydrogenase activity); GO:0016620(molecular_function:oxidoreductase activity, acting on the aldehyde or oxo group of donors, NAD or NADP as acceptor); GO:0006081(biological_process:cellular aldehyde metabolic process)	K00128	ALDH	map00310(Lysine degradation); map00561(Glycerolipid metabolism); map00280(Valine, leucine and isoleucine degradation); map01240(Biosynthesis of cofactors); map00903(Limonene and pinene degradation); map00330(Arginine and proline metabolism); map00053(Ascorbate and aldarate metabolism); map00380(Tryptophan metabolism); map00010(Glycolysis / Gluconeogenesis); map00620(Pyruvate metabolism); map00071…	COG1012(C:Energy production and conversion)	COG1012(Dehydrogenase)	PF00171.24(Aldedh:Aldehyde dehydrogenase family)	sp|Q70E96|AL3F1_ARATH(Aldehyde dehydrogenase family 3 member F1 OS=Arabidopsis thaliana OX=3702 GN=ALDH3F1 PE=2 SV=2)
BnaA01G0023700ZS	BnaA01G0023700ZS	PREDICTED: GATA transcription factor 7 isoform X1 [Brassica rapa]	651	0	0	0	0	0	0	0	KAG5412660.1(hypothetical protein IGI04_000227 [Brassica rapa subsp. trilocularis])	GO:0043565(molecular_function:sequence-specific DNA binding); GO:0007623(biological_process:circadian rhythm); GO:0005634(cellular_component:nucleus); GO:0009416(biological_process:response to light stimulus); GO:0008270(molecular_function:zinc ion binding); GO:0045893(biological_process:positive regulation of transcription, DNA-templated)				COG5641(K:Transcription)	COG5641(Transcription factor)	PF00320.29(GATA:GATA zinc finger)	sp|O65515|GATA7_ARATH(GATA transcription factor 7 OS=Arabidopsis thaliana OX=3702 GN=GATA7 PE=2 SV=1)
BnaA01G0023800ZS	BnaA01G0023800ZS	PREDICTED: putative glycine-rich cell wall structural protein 1 [Brassica rapa]	753	0	0.08	0.22	0	0.07	0.06	0.07	RID77283.1(hypothetical protein BRARA_A00209 [Brassica rapa])	GO:0016021(cellular_component:integral component of membrane)				ENOG41107C0(S:Function unknown)	ENOG41107C0(-)
BnaA01G0023900ZS	BnaA01G0023900ZS	cytochrome p450-dependent monooxygenase [Brassica napus]	1908	31.81	29.53	24.46	30.58	29.47	25.43	23.86	KAG5412662.1(hypothetical protein IGI04_000229 [Brassica rapa subsp. trilocularis])	GO:0005506(molecular_function:iron ion binding); GO:0016705(molecular_function:oxidoreductase activity, acting on paired donors, with incorporation or reduction of molecular oxygen); GO:0016021(cellular_component:integral component of membrane); GO:0004497(molecular_function:monooxygenase activity); GO:0020037(molecular_function:heme binding)	K09755	CYP84A, F5H	map00940(Phenylpropanoid biosynthesis)	COG2124(Q:Secondary metabolites biosynthesis, transport and catabolism)	COG2124(Cytochrome p450)	PF00067.24(p450:Cytochrome P450)	sp|Q42600|C84A1_ARATH(Cytochrome P450 84A1 OS=Arabidopsis thaliana OX=3702 GN=CYP84A1 PE=1 SV=1)
BnaA01G0024000ZS	BnaA01G0024000ZS	PREDICTED: transmembrane and coiled-coil domain-containing protein 4 [Brassica rapa]	2325	1.88	2	2.1	2	1.14	1.06	0.92	KAG5412663.1(hypothetical protein IGI04_000230 [Brassica rapa subsp. trilocularis])	GO:0016021(cellular_component:integral component of membrane)				ENOG410YB1Z(S:Function unknown)	ENOG410YB1Z(transmembrane and coiled-coil)	PF05277.14(DUF726:Protein of unknown function (DUF726))	sp|Q5TGY1|TMCO4_HUMAN(Transmembrane and coiled-coil domain-containing protein 4 OS=Homo sapiens OX=9606 GN=TMCO4 PE=1 SV=1)
BnaA01G0024100ZS	BnaA01G0024100ZS	BnaA01g01420D [Brassica napus]	1611	11.74	14.87	14.66	10.62	13.88	9.74	9.3	XP_013645210.1(probable serine protease EDA2 isoform X2 [Brassica napus])	GO:0008236(molecular_function:serine-type peptidase activity)				ENOG410XSGG(O:Posttranslational modification, protein turnover, chaperones)	ENOG410XSGG(protease, serine, 16 (thymus))	PF05577.14(Peptidase_S28:Serine carboxypeptidase S28)	sp|Q1PF50|EDA2_ARATH(Probable serine protease EDA2 OS=Arabidopsis thaliana OX=3702 GN=EDA2 PE=2 SV=2)
BnaA01G0024200ZS	BnaA01G0024200ZS	PREDICTED: probable LRR receptor-like serine/threonine-protein kinase At4g36180 [Brassica rapa]	3679	1.81	4.77	3.55	2	2.76	2.01	1.75	XP_009146238.2(probable LRR receptor-like serine/threonine-protein kinase At4g36180 [Brassica rapa])	GO:0016021(cellular_component:integral component of membrane); GO:0005886(cellular_component:plasma membrane); GO:0090406(cellular_component:pollen tube); GO:0005524(molecular_function:ATP binding); GO:0004672(molecular_function:protein kinase activity)				COG4886(S:Function unknown)	COG4886(leucine Rich Repeat)	PF13855.8(LRR_8:Leucine rich repeat); PF12799.9(LRR_4:Leucine Rich repeats (2 copies)); PF07714.19(PK_Tyr_Ser-Thr:Protein tyrosine and serine/threonine kinase); PF00069.27(Pkinase:Protein kinase domain); PF08263.14(LRRNT_2:Leucine rich repeat N-terminal domain)	sp|C0LGS2|Y4361_ARATH(Probable LRR receptor-like serine/threonine-protein kinase At4g36180 OS=Arabidopsis thaliana OX=3702 GN=At4g36180 PE=1 SV=1)
BnaA01G0024300ZS	BnaA01G0024300ZS	PREDICTED: NAC domain-containing protein 7 [Brassica rapa]	1116	0.08	0.13	0.16	0	0	0	0.04	XP_009146450.1(NAC domain-containing protein 76 [Brassica rapa])	GO:0006355(biological_process:regulation of transcription, DNA-templated); GO:0003677(molecular_function:DNA binding)				ENOG410YBF6(S:Function unknown)	ENOG410YBF6(NAC domain-containing protein)	PF02365.17(NAM:No apical meristem (NAM) protein)	sp|O65508|NAC76_ARATH(NAC domain-containing protein 76 OS=Arabidopsis thaliana OX=3702 GN=NAC076 PE=1 SV=1)
BnaA01G0024400ZS	BnaA01G0024400ZS	PREDICTED: putative disease resistance protein At4g11170 [Brassica rapa]	1827	0.04	0.07	0.16	0.07	0.04	0.02	0.02	XP_018509448.1(disease resistance-like protein CSA1 [Brassica rapa])	GO:0006952(biological_process:defense response); GO:0016787(molecular_function:hydrolase activity); GO:0016021(cellular_component:integral component of membrane); GO:0007165(biological_process:signal transduction); GO:0043531(molecular_function:ADP binding)				COG4886(S:Function unknown)	COG4886(leucine Rich Repeat)	PF01582.22(TIR:TIR domain); PF20160.1(C-JID:C-JID domain); PF13676.8(TIR_2:TIR domain); PF00931.24(NB-ARC:NB-ARC domain); PF13191.8(AAA_16:AAA ATPase domain)	sp|C4B7M7|RPS4W_ARATH(Disease resistance protein RPS4 OS=Arabidopsis thaliana OX=3702 GN=RPS4 PE=2 SV=1)
BnaA01G0024500ZS	BnaA01G0024500ZS	PREDICTED: probable WRKY transcription factor 52 [Brassica rapa]	4491	1.12	1.6	1.28	1.41	1.35	1.18	1.03	XP_013644649.1(disease resistance protein RRS1-like [Brassica napus])	GO:0006952(biological_process:defense response); GO:0016787(molecular_function:hydrolase activity); GO:0016021(cellular_component:integral component of membrane); GO:0007165(biological_process:signal transduction); GO:0043531(molecular_function:ADP binding)				ENOG410XRTN(S:Function unknown); ENOG410ZRAD(K:Transcription); ENOG41119AW(S:Function unknown)	ENOG410XRTN(U-box domain-containing protein); ENOG410ZRAD(Transcription factor. Interacts specifically with the W box (5'-(T)TGAC CT -3'), a frequently occurring elicitor- responsive cis-acting element); ENOG41119AW(NB-ARC domain)	PF01582.22(TIR:TIR domain); PF00931.24(NB-ARC:NB-ARC domain); PF07725.14(LRR_3:Leucine Rich Repeat); PF12799.9(LRR_4:Leucine Rich repeats (2 copies)); PF13676.8(TIR_2:TIR domain); PF05729.14(NACHT:NACHT domain)	sp|Q9FL92|RRS1B_ARATH(Disease resistance protein RRS1B OS=Arabidopsis thaliana OX=3702 GN=RRS1B PE=1 SV=1)
BnaA01G0024600ZS	BnaA01G0024600ZS	BnaAnng08420D [Brassica napus]	883	23.97	27.28	42.51	28.9	36.95	23.43	34.07	XP_009146753.2(60S ribosomal protein L8-3 [Brassica rapa])	GO:0003735(molecular_function:structural constituent of ribosome); GO:0005840(cellular_component:ribosome); GO:0015934(cellular_component:large ribosomal subunit); GO:0003723(molecular_function:RNA binding); GO:0006412(biological_process:translation)	K02938	RP-L8e, RPL8	map03010(Ribosome)	COG0090(J:Translation, ribosomal structure and biogenesis)	COG0090(One of the primary rRNA binding proteins. Required for association of the 30S and 50S subunits to form the 70S ribosome, for tRNA binding and peptide bond formation. It has been suggested to have peptidyltransferase activity)	PF03947.20(Ribosomal_L2_C:Ribosomal Proteins L2, C-terminal domain); PF00181.25(Ribosomal_L2:Ribosomal Proteins L2, RNA binding domain)	sp|Q42064|RL83_ARATH(60S ribosomal protein L8-3 OS=Arabidopsis thaliana OX=3702 GN=RPL8C PE=2 SV=2)
BnaA01G0024700ZS	BnaA01G0024700ZS	PREDICTED: filament-like plant protein 5 [Brassica rapa]	2436	0	0.05	0	0	0.02	0	0	XP_018511642.1(filament-like plant protein 5 [Brassica rapa])					ENOG41106NR(S:Function unknown); ENOG410YCYU(S:Function unknown)	ENOG41106NR(Plant protein of unknown function (DUF869)); ENOG410YCYU(filament-like plant protein)	PF05911.13(FPP:Filament-like plant protein, long coiled-coil)	sp|O65649|FPP5_ARATH(Filament-like plant protein 5 OS=Arabidopsis thaliana OX=3702 GN=FPP5 PE=2 SV=2)
BnaA01G0024800ZS	BnaA01G0024800ZS	PREDICTED: auxin-induced protein 15A-like [Brassica rapa]	390	0	0	0	0	0	0	0	CAF2146703.1(unnamed protein product [Brassica napus])	GO:0009733(biological_process:response to auxin)	K14488	SAUR	map04075(Plant hormone signal transduction)	ENOG410Z28U(S:Function unknown)	ENOG410Z28U(auxin-induced protein)	PF02519.16(Auxin_inducible:Auxin responsive protein)	sp|Q9SL45|SAU10_ARATH(Protein SMALL AUXIN UP-REGULATED RNA 10 OS=Arabidopsis thaliana OX=3702 GN=SAUR10 PE=2 SV=1)
BnaA01G0024900ZS	BnaA01G0024900ZS	PREDICTED: oral-facial-digital syndrome 1 protein [Brassica rapa]	879	4.11	4.28	4.68	5.17	3.94	3.21	2.57	VDD47890.1(unnamed protein product [Brassica oleracea])	GO:0009639(biological_process:response to red or far red light); GO:0009959(biological_process:negative gravitropism)				ENOG410YEVP(S:Function unknown)	ENOG410YEVP(Calcium-dependent protein kinase CPK1 adapter protein)
BnaA01G0025000ZS	BnaA01G0025000ZS	PREDICTED: RNA demethylase ALKBH5 [Brassica rapa]	1395	0	0.06	0	0	0	0	0	XP_009147305.1(RNA demethylase ALKBH9B [Brassica rapa])	GO:0008168(molecular_function:methyltransferase activity); GO:0003729(molecular_function:mRNA binding); GO:0032259(biological_process:methylation); GO:0016491(molecular_function:oxidoreductase activity)	K10767	ALKBH5		ENOG410Y0IS(S:Function unknown)	ENOG410Y0IS(alkB, alkylation repair homolog 5 (E. coli))	PF13532.8(2OG-FeII_Oxy_2:2OG-Fe(II) oxygenase superfamily)	sp|Q9SL49|AKB9B_ARATH(RNA demethylase ALKBH9B OS=Arabidopsis thaliana OX=3702 GN=ALKBH9B PE=1 SV=1)
BnaA01G0025100ZS	BnaA01G0025100ZS	PREDICTED: transformation/transcription domain-associated protein [Brassica rapa]	11677	1.14	1.44	1.07	1.42	1.42	1.22	1.16	CAG7886194.1(unnamed protein product [Brassica rapa])	GO:0016301(molecular_function:kinase activity); GO:0106311(deleted:old GO); GO:0005524(molecular_function:ATP binding); GO:0106310(deleted:old GO)	K08874	TRRAP		COG5032(B:Chromatin structure and dynamics); COG5032(D:Cell cycle control, cell division, chromosome partitioning); COG5032(L:Replication, recombination and repair); COG5032(T:Signal transduction mechanisms); COG5032(U:Intracellular trafficking, secretion, and vesicular transport)	COG5032(phosphatidylinositol kinase activity); COG5032(phosphatidylinositol kinase activity); COG5032(phosphatidylinositol kinase activity); COG5032(phosphatidylinositol kinase activity); COG5032(phosphatidylinositol kinase activity)	PF02259.25(FAT:FAT domain); PF00454.29(PI3_PI4_kinase:Phosphatidylinositol 3- and 4-kinase); PF02260.22(FATC:FATC domain)	sp|Q9Y4A5|TRRAP_HUMAN(Transformation/transcription domain-associated protein OS=Homo sapiens OX=9606 GN=TRRAP PE=1 SV=3)
BnaA01G0025200ZS	BnaA01G0025200ZS	PREDICTED: transcription factor bHLH11-like [Brassica rapa]	255	0	1.8	0	0	0	0	0	CAA8286825.1(Unknown [Brassica rapa])	GO:0003700(molecular_function:transcription factor activity, sequence-specific DNA binding); GO:0046983(molecular_function:protein dimerization activity); GO:0055072(biological_process:iron ion homeostasis); GO:0005634(cellular_component:nucleus)				ENOG41106AC(K:Transcription); ENOG4111V2W(K:Transcription)	ENOG41106AC(Basic helix-loop-helix); ENOG4111V2W(Transcription factor)	PF00010.28(HLH:Helix-loop-helix DNA-binding domain)	sp|Q8W2F2|BH011_ARATH(Transcription factor bHLH11 OS=Arabidopsis thaliana OX=3702 GN=BHLH11 PE=2 SV=2)
BnaA01G0025300ZS	BnaA01G0025300ZS	PREDICTED: DNA-(apurinic or apyrimidinic site) lyase 2 isoform X1 [Brassica rapa]	1737	1.81	2.12	1.74	1.52	2.16	1.58	1.22	XP_013643839.1(DNA-(apurinic or apyrimidinic site) lyase 2-like isoform X1 [Brassica napus])	GO:0006281(biological_process:DNA repair); GO:0004518(molecular_function:nuclease activity); GO:0004519(molecular_function:endonuclease activity); GO:0016829(molecular_function:lyase activity); GO:0008270(molecular_function:zinc ion binding); GO:0003677(molecular_function:DNA binding)	K10772	APEX2	map03410(Base excision repair)	COG0708(L:Replication, recombination and repair)	COG0708(Exodeoxyribonuclease III)	PF03372.25(Exo_endo_phos:Endonuclease/Exonuclease/phosphatase family); PF06839.14(zf-GRF:GRF zinc finger)	sp|F4JNY0|APE2_ARATH(DNA-(apurinic or apyrimidinic site) endonuclease 2 OS=Arabidopsis thaliana OX=3702 GN=APE2 PE=1 SV=1)
BnaA01G0025400ZS	BnaA01G0025400ZS	BnaA01g01550D [Brassica napus]	483	0.17	1.25	1.51	0.67	0.64	1.78	0.67	XP_013643742.1(chaperone protein dnaJ 11, chloroplastic-like [Brassica napus])	GO:0005634(cellular_component:nucleus); GO:0009507(cellular_component:chloroplast)				COG0484(O:Posttranslational modification, protein turnover, chaperones); COG2214(O:Posttranslational modification, protein turnover, chaperones)	COG0484(ATP binding to DnaK triggers the release of the substrate protein, thus completing the reaction cycle. Several rounds of ATP-dependent interactions between DnaJ, DnaK and GrpE are required for fully efficient folding. Also involved, together with DnaK and GrpE, in the DNA replication of plasmids through activation of initiation proteins (By similarity)); COG2214(DNAj domain protein)	PF00226.33(DnaJ:DnaJ domain)	sp|Q9FYB5|DNJ11_ARATH(Chaperone protein dnaJ 11, chloroplastic OS=Arabidopsis thaliana OX=3702 GN=ATJ11 PE=1 SV=2)
BnaA01G0025500ZS	BnaA01G0025500ZS	BnaA01g01570D [Brassica napus]	903	3.69	9.97	4.57	6.35	6.82	6.21	5.09	XP_013643458.1(thaumatin-like protein 1b isoform X1 [Brassica napus])					ENOG4111KEV(S:Function unknown); ENOG4111KWX(S:Function unknown)	ENOG4111KEV(thaumatin-like protein); ENOG4111KWX(Pathogenesis-related protein)	PF00314.19(Thaumatin:Thaumatin family); PF16483.7(Glyco_hydro_64:Beta-1,3-glucanase)	sp|A0A1P8B554|THLP1_ARATH(Thaumatin-like protein 1 OS=Arabidopsis thaliana OX=3702 GN=TLP1 PE=2 SV=1)
BnaA01G0025600ZS	BnaA01G0025600ZS	PREDICTED: calmodulin-lysine N-methyltransferase-like [Brassica rapa]	918	5.19	6.68	6.11	5.24	8.57	5.73	4.78	XP_009148014.1(calmodulin-lysine N-methyltransferase [Brassica rapa])	GO:0018025(molecular_function:calmodulin-lysine N-methyltransferase activity); GO:0005737(cellular_component:cytoplasm); GO:0009737(biological_process:response to abscisic acid); GO:0080147(biological_process:root hair cell development); GO:0005634(cellular_component:nucleus); GO:0009651(biological_process:response to salt stress); GO:2000070(biological_process:regulation of response to water dep…	K18826	CAMKMT	map00310(Lysine degradation)	ENOG4110DEX(S:Function unknown)	ENOG4110DEX(Calmodulin-lysine N-methyltransferase)	PF10294.11(Methyltransf_16:Lysine methyltransferase); PF05175.16(MTS:Methyltransferase small domain); PF13649.8(Methyltransf_25:Methyltransferase domain); PF13489.8(Methyltransf_23:Methyltransferase domain); PF06325.15(PrmA:Ribosomal protein L11 methyltransferase (PrmA)); PF01861.18(DUF43:Branched-chain polyamine synthase A C-terminal domain); PF08242.14(Methyltransf_12:Methyltransferase domain)	sp|F4JNX3|CMKMT_ARATH(Calmodulin-lysine N-methyltransferase OS=Arabidopsis thaliana OX=3702 GN=CaMKMT PE=2 SV=1)
BnaA01G0025700ZS	BnaA01G0025700ZS	PREDICTED: uncharacterized protein LOC103871813 [Brassica rapa]	267	37.4	52	36.79	48.31	41.02	41.25	29.08	XP_009148401.1(uncharacterized protein LOC103871813 [Brassica rapa])					ENOG4112APU(S:Function unknown); ENOG410ZEPM(S:Function unknown)	ENOG4112APU(-); ENOG410ZEPM(Spastic paraplegia 20 (Troyer syndrome))
BnaA01G0025800ZS	BnaA01G0025800ZS	BnaA01g01600D [Brassica napus]	843	0	0	0	0	0	0	0	RID77326.1(hypothetical protein BRARA_A00250 [Brassica rapa])	GO:0005778(cellular_component:peroxisomal membrane); GO:0020037(molecular_function:heme binding); GO:0016021(cellular_component:integral component of membrane); GO:0005886(cellular_component:plasma membrane); GO:0005777(cellular_component:peroxisome); GO:0005739(cellular_component:mitochondrion); GO:0000302(biological_process:response to reactive oxygen species); GO:0042744(biological_process:hyd…	K00434	E1.11.1.11	map00480(Glutathione metabolism); map00053(Ascorbate and aldarate metabolism)	COG0376(P:Inorganic ion transport and metabolism)	COG0376(Bifunctional enzyme with both catalase and broad- spectrum peroxidase activity (By similarity))	PF00141.25(peroxidase:Peroxidase)	sp|Q7XZP5|APX5_ARATH(L-ascorbate peroxidase 5, peroxisomal OS=Arabidopsis thaliana OX=3702 GN=APX5 PE=1 SV=2)
BnaA01G0025900ZS	BnaA01G0025900ZS	PREDICTED: rac-like GTP-binding protein ARAC6 [Brassica rapa]	504	0	0	0	0	0	0	0	XP_009148517.1(rac-like GTP-binding protein ARAC6 [Brassica rapa])	GO:0005737(cellular_component:cytoplasm); GO:0007015(biological_process:actin filament organization); GO:0009524(cellular_component:phragmoplast); GO:0042995(cellular_component:cell projection); GO:0043231(cellular_component:intracellular membrane-bounded organelle); GO:0009734(biological_process:auxin-activated signaling pathway); GO:0007163(biological_process:establishment or maintenance of cel…	K04392	RAC1	map04145(Phagosome)	COG1100(S:Function unknown)	COG1100(GTP-binding Protein)	PF00071.24(Ras:Ras family); PF08477.15(Roc:Ras of Complex, Roc, domain of DAPkinase)	sp|Q9SBJ6|RAC6_ARATH(Rac-like GTP-binding protein ARAC6 OS=Arabidopsis thaliana OX=3702 GN=ARAC6 PE=1 SV=2)
BnaA01G0026000ZS	BnaA01G0026000ZS	PREDICTED: histone-lysine N-methyltransferase, H3 lysine-79 specific-like [Brassica rapa]	954	2.88	2.78	2.45	3.19	2.72	2.17	1.67	XP_009148617.1(vicilin-like seed storage protein At2g18540 isoform X1 [Brassica rapa])	GO:0016874(molecular_function:ligase activity)				ENOG410ZMW4(S:Function unknown); ENOG41107HS(S:Function unknown)	ENOG410ZMW4(-); ENOG41107HS(-)
BnaA01G0026100ZS	BnaA01G0026100ZS	PREDICTED: protein MID1-COMPLEMENTING ACTIVITY 1 [Brassica rapa]	1446	2.9	3.55	3.44	3.03	2.64	2.16	1.81	XP_009148721.2(protein MID1-COMPLEMENTING ACTIVITY 1 [Brassica rapa])	GO:0005262(molecular_function:calcium channel activity); GO:0071260(biological_process:cellular response to mechanical stimulus); GO:0007231(biological_process:osmosensory signaling pathway); GO:0033500(biological_process:carbohydrate homeostasis); GO:0006816(biological_process:calcium ion transport); GO:0005887(cellular_component:integral component of plasma membrane)				ENOG410YER5(S:Function unknown)	ENOG410YER5(Mid1-complementing activity)	PF19584.1(MCAfunc:MCAfunc domain); PF04749.19(PLAC8:PLAC8 family)	sp|Q8L7E9|MCAC1_ARATH(Protein MID1-COMPLEMENTING ACTIVITY 1 OS=Arabidopsis thaliana OX=3702 GN=MCA1 PE=1 SV=1)
BnaA01G0026200ZS	BnaA01G0026200ZS	PREDICTED: protein FD-like [Brassica rapa]	789	0.07	0	0.07	0.07	0	0	0	CAF2146753.1(unnamed protein product [Brassica napus])	GO:0003700(molecular_function:transcription factor activity, sequence-specific DNA binding); GO:0005634(cellular_component:nucleus); GO:0045893(biological_process:positive regulation of transcription, DNA-templated)				ENOG410YWQ7(K:Transcription)	ENOG410YWQ7(Transcription factor)	PF00170.23(bZIP_1:bZIP transcription factor); PF07716.17(bZIP_2:Basic region leucine zipper)	sp|Q84JK2|FD_ARATH(Protein FD OS=Arabidopsis thaliana OX=3702 GN=FD PE=1 SV=1)
BnaA01G0026300ZS	BnaA01G0026300ZS	PREDICTED: la-related protein 1C-like [Brassica rapa]	2118	3.55	5.12	4.84	4.22	5.02	3.67	4	CAF2146756.1(unnamed protein product [Brassica napus])	GO:0003723(molecular_function:RNA binding)	K18757	LARP1		COG5193(J:Translation, ribosomal structure and biogenesis); COG5193(O:Posttranslational modification, protein turnover, chaperones)	COG5193(La ribonucleoprotein domain family member); COG5193(La ribonucleoprotein domain family member)	PF05383.19(La:La domain)	sp|Q94K80|LRP1C_ARATH(La-related protein 1C OS=Arabidopsis thaliana OX=3702 GN=LARP1C PE=1 SV=1)
BnaA01G0026400ZS	BnaA01G0026400ZS	BnaA01g01660D [Brassica napus]	1846	2.93	5.1	3.79	3.65	3.96	3.06	3.42	RID77335.1(hypothetical protein BRARA_A00257 [Brassica rapa])	GO:0004190(molecular_function:aspartic-type endopeptidase activity)				ENOG410XNV7(O:Posttranslational modification, protein turnover, chaperones)	ENOG410XNV7(aspartic)	PF14543.8(TAXi_N:Xylanase inhibitor N-terminal); PF00026.25(Asp:Eukaryotic aspartyl protease); PF14541.8(TAXi_C:Xylanase inhibitor C-terminal)	sp|Q8VYV9|APF1_ARATH(Aspartyl protease family protein 1 OS=Arabidopsis thaliana OX=3702 GN=APF1 PE=2 SV=1)
BnaA01G0026500ZS	BnaA01G0026500ZS	PREDICTED: ras-related protein RABB1b-like [Brassica rapa]	636	15.26	9.67	15.08	17.01	15.75	11.52	10.63	XP_009149208.1(ras-related protein RABB1b [Brassica rapa])	GO:0009507(cellular_component:chloroplast); GO:0003924(molecular_function:GTPase activity); GO:0005525(molecular_function:GTP binding)	K07877	RAB2A		COG1100(S:Function unknown)	COG1100(GTP-binding Protein)	PF00071.24(Ras:Ras family); PF08477.15(Roc:Ras of Complex, Roc, domain of DAPkinase); PF00025.23(Arf:ADP-ribosylation factor family); PF01926.25(MMR_HSR1:50S ribosome-binding GTPase); PF00009.29(GTP_EFTU:Elongation factor Tu GTP binding domain)	sp|Q38922|RAB1B_ARATH(Ras-related protein RABB1b OS=Arabidopsis thaliana OX=3702 GN=RABB1B PE=2 SV=1)
BnaA01G0026600ZS	BnaA01G0026600ZS	PREDICTED: pentatricopeptide repeat-containing protein At4g35850, mitochondrial [Brassica rapa]	1482	5.4	7.58	7.11	6.3	5.33	4.89	5.36	KAG5412689.1(hypothetical protein IGI04_000256 [Brassica rapa subsp. trilocularis])	GO:0005739(cellular_component:mitochondrion); GO:0003729(molecular_function:mRNA binding)				ENOG410Z7Z7(S:Function unknown)	ENOG410Z7Z7(Pentatricopeptide repeat-containing protein)	PF13041.8(PPR_2:PPR repeat family); PF13812.8(PPR_3:Pentatricopeptide repeat domain); PF01535.22(PPR:PPR repeat); PF17177.6(PPR_long:Pentacotripeptide-repeat region of PRORP); PF12854.9(PPR_1:PPR repeat)	sp|Q8VYR5|PP351_ARATH(Pentatricopeptide repeat-containing protein At4g35850, mitochondrial OS=Arabidopsis thaliana OX=3702 GN=At4g35850 PE=1 SV=1)
BnaA01G0026700ZS	BnaA01G0026700ZS	PREDICTED: NEP1-interacting protein 1 [Brassica rapa]	714	28.61	30.28	22.36	32.83	27.85	28.91	24.99	XP_009149384.1(NEP1-interacting protein 1 [Brassica rapa])	GO:0009535(cellular_component:chloroplast thylakoid membrane); GO:0016021(cellular_component:integral component of membrane); GO:0046872(molecular_function:metal ion binding)				ENOG41121N2(O:Posttranslational modification, protein turnover, chaperones)	ENOG41121N2(zinc ion binding)	PF13639.8(zf-RING_2:Ring finger domain); PF17123.7(zf-RING_11:RING-like zinc finger); PF12678.9(zf-rbx1:RING-H2 zinc finger domain); PF13441.8(Gly-zipper_YMGG:YMGG-like Gly-zipper); PF13923.8(zf-C3HC4_2:Zinc finger, C3HC4 type (RING finger)); PF12861.9(zf-ANAPC11:Anaphase-promoting complex subunit 11 RING-H2 finger); PF13436.8(Gly-zipper_OmpA:Glycine-zipper domain); PF00097.27(zf-C3HC4:Zinc finge…	sp|Q8GT75|NIP1_ARATH(NEP1-interacting protein 1 OS=Arabidopsis thaliana OX=3702 GN=NIP1 PE=1 SV=2)
BnaA01G0026800ZS	BnaA01G0026800ZS	PREDICTED: aconitate hydratase 1 [Brassica rapa]	3112	121.28	106.55	135.04	126.39	106	100.61	102.11	XP_009150005.2(aconitate hydratase 1 [Brassica rapa])	GO:0051539(molecular_function:4 iron, 4 sulfur cluster binding); GO:0005829(cellular_component:cytosol); GO:0005739(cellular_component:mitochondrion); GO:0006099(biological_process:tricarboxylic acid cycle); GO:0006101(biological_process:citrate metabolic process); GO:0047780(molecular_function:citrate dehydratase activity); GO:0003994(molecular_function:aconitate hydratase activity); GO:0046872(…	K01681	ACO, acnA	map00020(Citrate cycle (TCA cycle)); map00630(Glyoxylate and dicarboxylate metabolism)	COG1048(C:Energy production and conversion)	COG1048(aconitate hydratase)	PF00330.22(Aconitase:Aconitase family (aconitate hydratase)); PF00694.21(Aconitase_C:Aconitase C-terminal domain)	sp|Q42560|ACO1_ARATH(Aconitate hydratase 1 OS=Arabidopsis thaliana OX=3702 GN=ACO1 PE=1 SV=2)
BnaA01G0026900ZS	BnaA01G0026900ZS	PREDICTED: probable prolyl 4-hydroxylase 11 isoform X2 [Brassica rapa]	699	0	0	0	0	0	0	0	XP_022543564.1(probable prolyl 4-hydroxylase 11 isoform X2 [Brassica napus])	GO:0031418(molecular_function:L-ascorbic acid binding); GO:0005506(molecular_function:iron ion binding); GO:0016705(molecular_function:oxidoreductase activity, acting on paired donors, with incorporation or reduction of molecular oxygen); GO:0051213(molecular_function:dioxygenase activity)	K00472	P4HA	map00330(Arginine and proline metabolism)	ENOG410XS5J(S:Function unknown)	ENOG410XS5J(prolyl 4-hydroxylase)	PF13640.8(2OG-FeII_Oxy_3:2OG-Fe(II) oxygenase superfamily); PF03171.22(2OG-FeII_Oxy:2OG-Fe(II) oxygenase superfamily); PF14223.8(Retrotran_gag_2:gag-polypeptide of LTR copia-type)	sp|Q9SZT0|P4H11_ARATH(Probable prolyl 4-hydroxylase 11 OS=Arabidopsis thaliana OX=3702 GN=P4H11 PE=3 SV=1)
BnaA01G0027000ZS	BnaA01G0027000ZS	BnaA01g01740D [Brassica napus]	960	8.94	13.63	8.62	11.17	13.32	9.37	8.55	CAF2146788.1(unnamed protein product [Brassica napus])	GO:0031418(molecular_function:L-ascorbic acid binding); GO:0005506(molecular_function:iron ion binding); GO:0016705(molecular_function:oxidoreductase activity, acting on paired donors, with incorporation or reduction of molecular oxygen); GO:0016021(cellular_component:integral component of membrane); GO:0051213(molecular_function:dioxygenase activity)	K00472	P4HA	map00330(Arginine and proline metabolism)	ENOG410XS5J(S:Function unknown)	ENOG410XS5J(prolyl 4-hydroxylase)	PF13640.8(2OG-FeII_Oxy_3:2OG-Fe(II) oxygenase superfamily); PF03171.22(2OG-FeII_Oxy:2OG-Fe(II) oxygenase superfamily)	sp|F4JNU8|P4H8_ARATH(Probable prolyl 4-hydroxylase 8 OS=Arabidopsis thaliana OX=3702 GN=P4H8 PE=3 SV=1)
BnaA01G0027100ZS	BnaA01G0027100ZS	PREDICTED: DNA-directed RNA polymerase II subunit 1-like [Brassica rapa]	720	0	0	0	0	0	0	0	KAG5412693.1(hypothetical protein IGI04_000260 [Brassica rapa subsp. trilocularis])	GO:0005634(cellular_component:nucleus); GO:0003677(molecular_function:DNA binding); GO:0006351(biological_process:transcription, DNA-templated); GO:0006366(biological_process:transcription from RNA polymerase II promoter); GO:0003899(molecular_function:DNA-directed RNA polymerase activity); GO:0046872(molecular_function:metal ion binding)	K03006	RPB1, POLR2A	map03020(RNA polymerase)	COG0086(K:Transcription)	COG0086(DNA-dependent RNA polymerase catalyzes the transcription of DNA into RNA using the four ribonucleoside triphosphates as substrates (By similarity))	PF04997.14(RNA_pol_Rpb1_1:RNA polymerase Rpb1, domain 1)	sp|P18616|NRPB1_ARATH(DNA-directed RNA polymerase II subunit RPB1 OS=Arabidopsis thaliana OX=3702 GN=NRPB1 PE=1 SV=3)
BnaA01G0027200ZS	BnaA01G0027200ZS	PREDICTED: DNA-directed RNA polymerase II subunit 1-like [Brassica rapa]	4710	0.01	0.02	0.05	0.08	0	0.03	0.02	CAF2146781.1(unnamed protein product [Brassica napus])	GO:0003899(molecular_function:DNA-directed RNA polymerase activity); GO:0005634(cellular_component:nucleus); GO:0046872(molecular_function:metal ion binding); GO:0006366(biological_process:transcription from RNA polymerase II promoter); GO:0003677(molecular_function:DNA binding)	K03006	RPB1, POLR2A	map03020(RNA polymerase)	COG0086(K:Transcription)	COG0086(DNA-dependent RNA polymerase catalyzes the transcription of DNA into RNA using the four ribonucleoside triphosphates as substrates (By similarity))	PF04998.19(RNA_pol_Rpb1_5:RNA polymerase Rpb1, domain 5); PF00623.22(RNA_pol_Rpb1_2:RNA polymerase Rpb1, domain 2); PF04992.16(RNA_pol_Rpb1_6:RNA polymerase Rpb1, domain 6); PF04990.14(RNA_pol_Rpb1_7:RNA polymerase Rpb1, domain 7); PF04983.20(RNA_pol_Rpb1_3:RNA polymerase Rpb1, domain 3); PF05000.19(RNA_pol_Rpb1_4:RNA polymerase Rpb1, domain 4); PF04997.14(RNA_pol_Rpb1_1:RNA polymerase Rpb1, doma…	sp|P18616|NRPB1_ARATH(DNA-directed RNA polymerase II subunit RPB1 OS=Arabidopsis thaliana OX=3702 GN=NRPB1 PE=1 SV=3)
BnaA01G0027300ZS	BnaA01G0027300ZS	PREDICTED: phospholipase D delta [Brassica rapa]	2864	11.88	7.99	9.62	10.66	13.03	8.84	7.17	KAG2242682.1(hypothetical protein Bca52824_095474 [Brassica carinata])	GO:0005634(cellular_component:nucleus); GO:0016020(cellular_component:membrane); GO:0006366(biological_process:transcription from RNA polymerase II promoter); GO:0016042(biological_process:lipid catabolic process); GO:0070290(molecular_function:N-acylphosphatidylethanolamine-specific phospholipase D activity); GO:0005509(molecular_function:calcium ion binding); GO:0003677(molecular_function:DNA b…	K01115	PLD1_2	map00565(Ether lipid metabolism); map00564(Glycerophospholipid metabolism); map04144(Endocytosis)	COG0086(K:Transcription); COG1502(I:Lipid transport and metabolism)	COG0086(DNA-dependent RNA polymerase catalyzes the transcription of DNA into RNA using the four ribonucleoside triphosphates as substrates (By similarity)); COG1502(Catalyzes the reversible phosphatidyl group transfer from one phosphatidylglycerol molecule to another to form cardiolipin (CL) (diphosphatidylglycerol) and glycerol (By similarity))	PF12357.10(PLD_C:Phospholipase D C terminal); PF00168.32(C2:C2 domain); PF00614.24(PLDc:Phospholipase D Active site motif); PF13091.8(PLDc_2:PLD-like domain)	sp|Q9C5Y0|PLDD1_ARATH(Phospholipase D delta OS=Arabidopsis thaliana OX=3702 GN=PLDDELTA PE=1 SV=2)
BnaA01G0027400ZS	BnaA01G0027400ZS	PREDICTED: serine/arginine-rich splicing factor SR45a-like [Brassica rapa]	714	4.98	6.17	7.26	5.9	7.86	4.98	4.4	XP_009150254.2(serine/arginine-rich splicing factor SR45a [Brassica rapa])	GO:0003723(molecular_function:RNA binding)	K12897	TRA2	map03040(Spliceosome)	ENOG4111F1G(K:Transcription); ENOG41127J9(S:Function unknown)	ENOG4111F1G(scaffold attachment factor); ENOG41127J9(RNA recognition motif. (a.k.a. RRM, RBD, or RNP domain))	PF00076.24(RRM_1:RNA recognition motif. (a.k.a. RRM, RBD, or RNP domain))	sp|Q84TH4|SR45A_ARATH(Serine/arginine-rich splicing factor SR45a OS=Arabidopsis thaliana OX=3702 GN=SR45A PE=1 SV=1)
BnaA01G0027500ZS	BnaA01G0027500ZS	BnaA01g01770D [Brassica napus]	189	0	0	0	0	6.37	0	0	KAG5412695.1(hypothetical protein IGI04_000262 [Brassica rapa subsp. trilocularis])	GO:0048367(biological_process:shoot system development); GO:0008285(biological_process:negative regulation of cell proliferation); GO:0005886(cellular_component:plasma membrane)				ENOG410ZCFE(S:Function unknown)	ENOG410ZCFE(DVL family)	PF08137.14(DVL:DVL family)	sp|Q6IM84|DVL17_ARATH(Small polypeptide DEVIL 17 OS=Arabidopsis thaliana OX=3702 GN=DVL17 PE=3 SV=1)
BnaA01G0027600ZS	BnaA01G0027600ZS	BnaA01g01780D [Brassica napus]	549	7.31	11.2	14.65	7.73	14.76	19.46	17.2	CAF2146792.1(unnamed protein product [Brassica napus])					COG0607(P:Inorganic ion transport and metabolism)	COG0607(Rhodanese domain protein)	PF00581.22(Rhodanese:Rhodanese-like domain)	sp|P27626|DIN1_RAPSA(Senescence-associated protein DIN1 OS=Raphanus sativus OX=3726 GN=DIN1 PE=2 SV=1)
BnaA01G0027700ZS	BnaA01G0027700ZS	BnaA01g01790D [Brassica napus]	1080	20.2	26.92	19.97	23.55	21.57	18.47	14.8	CAF2146794.1(unnamed protein product [Brassica napus])	GO:0016021(cellular_component:integral component of membrane); GO:0048038(molecular_function:quinone binding); GO:0016491(molecular_function:oxidoreductase activity)				COG4243(S:Function unknown)	COG4243(Vitamin K epoxide reductase)	PF07884.16(VKOR:Vitamin K epoxide reductase family)	sp|Q8L540|LTO1_ARATH(Thiol-disulfide oxidoreductase LTO1 OS=Arabidopsis thaliana OX=3702 GN=LTO1 PE=1 SV=1)
BnaA01G0027800ZS	BnaA01G0027800ZS	BnaA01g01800D [Brassica napus]	618	47.71	62.51	42.94	52.95	50.59	40.82	42.69	XP_009150792.2(ganglioside-induced differentiation-associated protein 2 [Brassica rapa])					COG2110(S:Function unknown)	COG2110(appr-1-p processing domain protein)	PF13716.8(CRAL_TRIO_2:Divergent CRAL/TRIO domain)	sp|Q7JUR6|GDAP2_DROME(Protein GDAP2 homolog OS=Drosophila melanogaster OX=7227 GN=Gdap2 PE=2 SV=1)
BnaA01G0027900ZS	BnaA01G0027900ZS	BnaA01g01810D [Brassica napus]	1514	6.22	7.92	7.63	6.27	7.51	8.59	7.49	XP_009150864.1(uncharacterized protein LOC103874176 [Brassica rapa])	GO:0015031(biological_process:protein transport)				ENOG410YG52(S:Function unknown)	ENOG410YG52(positive regulation of collateral sprouting)	PF03398.16(Ist1:Regulator of Vps4 activity in the MVB pathway)	sp|Q54I39|IST1L_DICDI(IST1-like protein OS=Dictyostelium discoideum OX=44689 GN=DDB_G0289029 PE=3 SV=1)
BnaA01G0028000ZS	BnaA01G0028000ZS	BnaA01g01820D [Brassica napus]	738	0	0	0	0	0	0	0	CAF2146797.1(unnamed protein product [Brassica napus])					ENOG410YM84(S:Function unknown)	ENOG410YM84(Arabidopsis protein of unknown function)	PF03087.16(DUF241:Arabidopsis protein of unknown function)
BnaA01G0028100ZS	BnaA01G0028100ZS	BnaA01g01830D [Brassica napus]	759	0	0	0	0	0	0	0	CAF2146798.1(unnamed protein product [Brassica napus])	GO:0048235(biological_process:pollen sperm cell differentiation)				COG5048(S:Function unknown)	COG5048(Zinc finger protein)	PF13912.8(zf-C2H2_6:C2H2-type zinc finger)	sp|O65499|ZAT3_ARATH(Zinc finger protein ZAT3 OS=Arabidopsis thaliana OX=3702 GN=ZAT3 PE=1 SV=1)
BnaA01G0028200ZS	BnaA01G0028200ZS	PREDICTED: uncharacterized protein LOC103874453 [Brassica rapa]	843	0	0	0.06	0	0	0	0	CAF2146799.1(unnamed protein product [Brassica napus])					ENOG410YM84(S:Function unknown)	ENOG410YM84(Arabidopsis protein of unknown function)	PF03087.16(DUF241:Arabidopsis protein of unknown function)
BnaA01G0028300ZS	BnaA01G0028300ZS	BnaA01g01850D [Brassica napus]	894	0.22	0.06	0.06	0.11	0.16	0.15	0.38	XP_009151254.1(uncharacterized protein LOC103874551 [Brassica rapa])					ENOG411164Q(S:Function unknown)	ENOG411164Q(Arabidopsis protein of unknown function)	PF03087.16(DUF241:Arabidopsis protein of unknown function)
BnaA01G0028400ZS	BnaA01G0028400ZS	BnaA01g01860D [Brassica napus]	798	0	0	0	0	0	0	0.06	XP_013649543.1(uncharacterized protein BNAA01G01860D [Brassica napus])	GO:0005634(cellular_component:nucleus); GO:0009723(biological_process:response to ethylene); GO:0003729(molecular_function:mRNA binding)				COG5048(S:Function unknown)	COG5048(Zinc finger protein)	PF13912.8(zf-C2H2_6:C2H2-type zinc finger)	sp|O65499|ZAT3_ARATH(Zinc finger protein ZAT3 OS=Arabidopsis thaliana OX=3702 GN=ZAT3 PE=1 SV=1)
BnaA01G0028500ZS	BnaA01G0028500ZS	PREDICTED: probable serine/threonine-protein kinase Cx32, chloroplastic [Brassica rapa]	1218	0.04	0	0.04	0.07	0	0	0	XP_013640896.1(probable serine/threonine-protein kinase CST [Brassica napus])	GO:0004674(molecular_function:protein serine/threonine kinase activity); GO:0005524(molecular_function:ATP binding)	K00924	E2.7.1.-		COG0515(T:Signal transduction mechanisms)	COG0515(Serine Threonine protein kinase)	PF07714.19(PK_Tyr_Ser-Thr:Protein tyrosine and serine/threonine kinase); PF00069.27(Pkinase:Protein kinase domain)	sp|P27450|CST_ARATH(Probable serine/threonine-protein kinase CST OS=Arabidopsis thaliana OX=3702 GN=CST PE=1 SV=2)
BnaA01G0028600ZS	BnaA01G0028600ZS	BnaA01g01880D [Brassica napus]	981	2.17	2.8	3.12	1.94	3.8	2.47	1.91	XP_013641009.1(protein RKD5 [Brassica napus])	GO:0003700(molecular_function:transcription factor activity, sequence-specific DNA binding)				ENOG410YJ4A(K:Transcription)	ENOG410YJ4A(RWP-RK domain-containing protein)	PF02042.17(RWP-RK:RWP-RK domain)	sp|O81791|RKD5_ARATH(Protein RKD5 OS=Arabidopsis thaliana OX=3702 GN=RKD5 PE=3 SV=1)
BnaA01G0028700ZS	BnaA01G0028700ZS	BnaC07g45700D [Brassica napus]	675	40.74	25.23	33.74	39.59	32.01	32.17	23.46	CAF2146807.1(unnamed protein product [Brassica napus])	GO:0005634(cellular_component:nucleus)	K11296;K11297	HMGB3;HMGB4		COG5648(B:Chromatin structure and dynamics)	COG5648(high mobility group)	PF00505.21(HMG_box:HMG (high mobility group) box); PF09011.12(HMG_box_2:HMG-box domain)	sp|Q42344|HMGB4_ARATH(High mobility group B protein 4 OS=Arabidopsis thaliana OX=3702 GN=HMGB4 PE=1 SV=1)
BnaA01G0028800ZS	BnaA01G0028800ZS	BnaA03g11560D [Brassica napus]	261	0	0	0	0	0	0	0	CAF2121598.1(unnamed protein product [Brassica napus])
BnaA01G0028900ZS	BnaA01G0028900ZS	BnaA01g01910D [Brassica napus]	768	0.14	0.3	0.42	0.35	0.6	0.19	0.27	XP_013640612.1(WUSCHEL-related homeobox 13-like [Brassica napus])	GO:0003700(molecular_function:transcription factor activity, sequence-specific DNA binding); GO:0005634(cellular_component:nucleus); GO:0000976(molecular_function:transcription regulatory region sequence-specific DNA binding); GO:0007275(biological_process:multicellular organism development); GO:0003677(molecular_function:DNA binding)				ENOG4111P6E(K:Transcription)	ENOG4111P6E(wuschel-related homeobox)	PF00046.31(Homeodomain:Homeodomain)	sp|O81788|WOX13_ARATH(WUSCHEL-related homeobox 13 OS=Arabidopsis thaliana OX=3702 GN=WOX13 PE=2 SV=1)
BnaA01G0029000ZS	BnaA01G0029000ZS	BnaA01g01920D [Brassica napus]	1401	1.39	1.29	1.72	1.98	1.93	1.26	0.89	CAF2146814.1(unnamed protein product [Brassica napus])	GO:0070063(molecular_function:RNA polymerase binding); GO:0001093(molecular_function:TFIIB-class transcription factor binding); GO:0017025(molecular_function:TBP-class protein binding); GO:0005634(cellular_component:nucleus); GO:0009793(biological_process:embryo development ending in seed dormancy); GO:0070897(biological_process:DNA-templated transcriptional preinitiation complex assembly); GO:00…	K15196	BRF1, GTF3B		COG1405(K:Transcription)	COG1405(Stabilizes TBP binding to an archaeal box-A promoter. Also responsible for recruiting RNA polymerase II to the pre- initiation complex (DNA-TBP-TFIIB) (By similarity))	PF08271.14(TF_Zn_Ribbon:TFIIB zinc-binding)	sp|O81787|PTF2_ARATH(Plant-specific TFIIB-related protein PTF2 OS=Arabidopsis thaliana OX=3702 GN=PTF2 PE=1 SV=1)
BnaA01G0029100ZS	BnaA01G0029100ZS	PREDICTED: uncharacterized protein LOC103875346 [Brassica rapa]	585	0.44	0.36	0.56	0.22	0.54	0.2	0.22	XP_009152141.1(uncharacterized protein LOC103875346 [Brassica rapa])	GO:0017176(molecular_function:phosphatidylinositol N-acetylglucosaminyltransferase activity); GO:0016021(cellular_component:integral component of membrane); GO:0000506(cellular_component:glycosylphosphatidylinositol-N-acetylglucosaminyltransferase (GPI-GnT) complex); GO:0006506(biological_process:GPI anchor biosynthetic process)	K03858	PIGH, GPI15	map00563(Glycosylphosphatidylinositol (GPI)-anchor biosynthesis)	ENOG410XXRT(S:Function unknown)	ENOG410XXRT(phosphatidylinositol glycan anchor biosynthesis, class H)	PF10181.11(PIG-H:GPI-GlcNAc transferase complex, PIG-H component)
BnaA01G0029200ZS	BnaA01G0029200ZS	BnaA01g01940D [Brassica napus]	768	0	0.07	0	0	0.07	0	0	CAF2146818.1(unnamed protein product [Brassica napus])					ENOG410YYEX(S:Function unknown)	ENOG410YYEX(-)
BnaA01G0029300ZS	BnaA01G0029300ZS	BnaA01g01950D [Brassica napus]	1404	1.82	1.66	2.07	2.13	1.91	2.18	1.64	CAF2146819.1(unnamed protein product [Brassica napus])	GO:0004674(molecular_function:protein serine/threonine kinase activity); GO:0005524(molecular_function:ATP binding)	K08832	SRPK3, STK23		ENOG410XRBH(T:Signal transduction mechanisms)	ENOG410XRBH(SRSF protein kinase)	PF00069.27(Pkinase:Protein kinase domain); PF07714.19(PK_Tyr_Ser-Thr:Protein tyrosine and serine/threonine kinase)	sp|Q45FA5|SRPK_PHYPO(Serine/threonine-protein kinase SRPK OS=Physarum polycephalum OX=5791 PE=1 SV=1)
BnaA01G0029400ZS	BnaA01G0029400ZS	PREDICTED: RING-H2 finger protein ATL45 [Brassica rapa]	929	2.47	1.67	2.87	2.36	2.41	1.92	2.49	CAF2146820.1(unnamed protein product [Brassica napus])	GO:0016021(cellular_component:integral component of membrane)				ENOG41121N2(O:Posttranslational modification, protein turnover, chaperones)	ENOG41121N2(zinc ion binding)	PF13639.8(zf-RING_2:Ring finger domain); PF17123.7(zf-RING_11:RING-like zinc finger); PF13923.8(zf-C3HC4_2:Zinc finger, C3HC4 type (RING finger)); PF12678.9(zf-rbx1:RING-H2 zinc finger domain); PF00097.27(zf-C3HC4:Zinc finger, C3HC4 type (RING finger)); PF13445.8(zf-RING_UBOX:RING-type zinc-finger); PF14634.8(zf-RING_5:zinc-RING finger domain); PF12861.9(zf-ANAPC11:Anaphase-promoting complex subu…	sp|Q9ZT49|ATL45_ARATH(Probable E3 ubiquitin-protein ligase ATL45 OS=Arabidopsis thaliana OX=3702 GN=ATL45 PE=1 SV=1)
BnaA01G0029500ZS	BnaA01G0029500ZS	BnaA01g01970D [Brassica napus]	2043	1.13	0.54	1.58	0.95	0.91	2.33	1.59	KAF3533580.1(hypothetical protein DY000_02036493 [Brassica cretica])	GO:0005886(cellular_component:plasma membrane)				COG4886(S:Function unknown)	COG4886(leucine Rich Repeat)	PF13855.8(LRR_8:Leucine rich repeat); PF12799.9(LRR_4:Leucine Rich repeats (2 copies)); PF14580.8(LRR_9:Leucine-rich repeat)	sp|Q9SVW8|PIRL4_ARATH(Plant intracellular Ras-group-related LRR protein 4 OS=Arabidopsis thaliana OX=3702 GN=PIRL4 PE=1 SV=1)
BnaA01G0029600ZS	BnaA01G0029600ZS	BnaA01g01980D [Brassica napus]	1223	19.74	21.59	17.12	20.12	13.06	17.11	15.87	CAF2146826.1(unnamed protein product [Brassica napus])					COG0666(S:Function unknown)	COG0666(Ankyrin Repeat)	PF13637.8(Ank_4:Ankyrin repeats (many copies)); PF12796.9(Ank_2:Ankyrin repeats (3 copies)); PF00023.32(Ank:Ankyrin repeat); PF13857.8(Ank_5:Ankyrin repeats (many copies)); PF17830.3(STI1:STI1 domain); PF13606.8(Ank_3:Ankyrin repeat)	sp|Q9SAR5|AKR2A_ARATH(Ankyrin repeat domain-containing protein 2A OS=Arabidopsis thaliana OX=3702 GN=AKR2A PE=1 SV=2)
BnaA01G0029700ZS	BnaA01G0029700ZS	PREDICTED: chloride channel protein CLC-e isoform X1 [Brassica rapa]	3144	0.16	0.39	0.32	0.37	0.57	0.19	0.39	CAF2146829.1(unnamed protein product [Brassica napus])	GO:0005247(molecular_function:voltage-gated chloride channel activity); GO:0003824(molecular_function:catalytic activity); GO:0016021(cellular_component:integral component of membrane); GO:0006821(biological_process:chloride transport)				COG0038(P:Inorganic ion transport and metabolism)	COG0038(chloride channel)	PF00654.22(Voltage_CLC:Voltage gated chloride channel); PF01370.23(Epimerase:NAD dependent epimerase/dehydratase family); PF00571.30(CBS:CBS domain); PF16363.7(GDP_Man_Dehyd:GDP-mannose 4,6 dehydratase); PF01073.21(3Beta_HSD:3-beta hydroxysteroid dehydrogenase/isomerase family); PF13460.8(NAD_binding_10:NAD(P)H-binding); PF07993.14(NAD_binding_4:Male sterility protein); PF05368.15(NmrA:NmrA-like …	sp|Q8GX93|CLCE_ARATH(Chloride channel protein CLC-e OS=Arabidopsis thaliana OX=3702 GN=CLC-E PE=2 SV=2)
BnaA01G0029800ZS	BnaA01G0029800ZS	BnaA01g02010D [Brassica napus]	1149	0	0	0	0	0	0	0	CAF2146832.1(unnamed protein product [Brassica napus])					ENOG410ZQIV(S:Function unknown); ENOG410ZUW1(S:Function unknown)	ENOG410ZQIV(F-box protein); ENOG410ZUW1(F-box LRR-repeat protein)	PF00646.35(F-box:F-box domain); PF12937.9(F-box-like:F-box-like); PF07723.15(LRR_2:Leucine Rich Repeat)	sp|Q9LV26|FBL45_ARATH(Putative F-box/LRR-repeat protein At3g18150 OS=Arabidopsis thaliana OX=3702 GN=At3g18150 PE=4 SV=2)
BnaA01G0029900ZS	BnaA01G0029900ZS	PREDICTED: AP-1 complex subunit sigma-1 isoform X1 [Brassica rapa]	612	5.39	6.63	5.74	6.1	7.7	5.38	5.75	XP_009102235.1(AP-1 complex subunit sigma-1 isoform X1 [Brassica rapa])	GO:0006886(biological_process:intracellular protein transport); GO:0030117(cellular_component:membrane coat); GO:0016192(biological_process:vesicle-mediated transport)	K12394	AP1S1_2		COG5030(U:Intracellular trafficking, secretion, and vesicular transport)	COG5030(Adaptor-related protein complex)	PF01217.22(Clat_adaptor_s:Clathrin adaptor complex small chain)	sp|O23685|AP1S2_ARATH(AP-1 complex subunit sigma-2 OS=Arabidopsis thaliana OX=3702 GN=AAP19-2 PE=2 SV=1)
BnaA01G0030000ZS	BnaA01G0030000ZS	PREDICTED: putative DNA-binding protein ESCAROLA [Brassica rapa]	909	1.76	1.08	2.09	1.58	2.03	2.53	1.69	XP_009102369.1(AT-hook motif nuclear-localized protein 25 [Brassica rapa])	GO:0003700(molecular_function:transcription factor activity, sequence-specific DNA binding); GO:0003680(molecular_function:AT DNA binding); GO:0005634(cellular_component:nucleus); GO:0043621(molecular_function:protein self-association); GO:0009938(biological_process:negative regulation of gibberellic acid mediated signaling pathway)				ENOG411139G(S:Function unknown)	ENOG411139G(Domain of unknown function (DUF296))	PF03479.17(PCC:Plants and Prokaryotes Conserved (PCC) domain)	sp|Q6DBQ1|AHL25_ARATH(AT-hook motif nuclear-localized protein 25 OS=Arabidopsis thaliana OX=3702 GN=AHL25 PE=1 SV=1)
BnaA01G0030100ZS	BnaA01G0030100ZS	PREDICTED: brefeldin A-inhibited guanine nucleotide-exchange protein 4 [Brassica rapa]	5299	0.01	0.01	0.02	0.03	0.01	0.02	0	XP_013752324.1(brefeldin A-inhibited guanine nucleotide-exchange protein 4-like [Brassica napus])	GO:0005829(cellular_component:cytosol); GO:0016020(cellular_component:membrane); GO:0005085(molecular_function:guanyl-nucleotide exchange factor activity); GO:0032588(cellular_component:trans-Golgi network membrane); GO:0015031(biological_process:protein transport); GO:0032012(biological_process:regulation of ARF protein signal transduction)	K18442	ARFGEF, BIG	map04144(Endocytosis)	COG5307(S:Function unknown)	COG5307(and Sec7 domain)	PF01369.22(Sec7:Sec7 domain); PF12783.9(Sec7_N:Guanine nucleotide exchange factor in Golgi transport N-terminal); PF09324.12(DUF1981:Domain of unknown function (DUF1981)); PF16213.7(DCB:Dimerisation and cyclophilin-binding domain of Mon2); PF16206.7(Mon2_C:C-terminal region of Mon2 protein)	sp|F4JN05|BIG4_ARATH(Brefeldin A-inhibited guanine nucleotide-exchange protein 4 OS=Arabidopsis thaliana OX=3702 GN=BIG4 PE=3 SV=1)
BnaA01G0030200ZS	BnaA01G0030200ZS	BnaC01g03190D [Brassica napus]	339	0	0	0	0	0	0	0	CAF2146841.1(unnamed protein product [Brassica napus])	GO:0005634(cellular_component:nucleus); GO:0006364(biological_process:rRNA processing)	K14791	PWP1		ENOG410XT1V(S:Function unknown)	ENOG410XT1V(periodic tryptophan protein)	PF00400.34(WD40:WD domain, G-beta repeat)
BnaA01G0030300ZS	BnaA01G0030300ZS	BnaA01g02050D [Brassica napus]	846	9.96	8.8	6.28	9.32	6.58	4.87	4.48	CAF2146844.1(unnamed protein product [Brassica napus])		K24854	K24854		ENOG410XQNK(S:Function unknown)	ENOG410XQNK(Protein of unknown function DUF89)	PF01937.21(ARMT1-like_dom:Damage-control phosphatase ARMT1-like domain)	sp|Q949P3|D89S2_ARATH(Damage-control phosphatase At2g17340 OS=Arabidopsis thaliana OX=3702 GN=At2g17340 PE=1 SV=1)
BnaA01G0030400ZS	BnaA01G0030400ZS	BnaA01g02060D [Brassica napus]	501	0	0	0	0	0	0	0	XP_013752127.1(cysteine protease XCP1 [Brassica napus])	GO:0008234(molecular_function:cysteine-type peptidase activity)	K16290	XCP		COG4870(O:Posttranslational modification, protein turnover, chaperones)	COG4870(cathepsin)	PF08246.14(Inhibitor_I29:Cathepsin propeptide inhibitor domain (I29)); PF00112.25(Peptidase_C1:Papain family cysteine protease)	sp|O65493|XCP1_ARATH(Cysteine protease XCP1 OS=Arabidopsis thaliana OX=3702 GN=XCP1 PE=1 SV=1)
BnaA01G0030500ZS	BnaA01G0030500ZS	BnaA01g02070D [Brassica napus]	999	1.06	1.46	1.7	1.05	1.46	1.24	0.97	CAG7886250.1(unnamed protein product [Brassica rapa])	GO:0016021(cellular_component:integral component of membrane); GO:0015165(molecular_function:pyrimidine nucleotide-sugar transmembrane transporter activity); GO:0000139(cellular_component:Golgi membrane)	K15272	SLC35A1_2_3		COG0697(E:Amino acid transport and metabolism); COG0697(G:Carbohydrate transport and metabolism)	COG0697(membrane); COG0697(membrane)	PF04142.17(Nuc_sug_transp:Nucleotide-sugar transporter); PF00892.22(EamA:EamA-like transporter family)	sp|F4JN00|CSTR4_ARATH(CMP-sialic acid transporter 4 OS=Arabidopsis thaliana OX=3702 GN=At4g35335 PE=2 SV=1)
BnaA01G0030600ZS	BnaA01G0030600ZS	BnaA01g02080D [Brassica napus]	426	0.23	1.72	1.84	0.69	0.22	0	0	XP_009102917.1(uncharacterized protein LOC103828983 [Brassica rapa])					ENOG410YR2X(S:Function unknown)	ENOG410YR2X(-)
BnaA01G0030700ZS	BnaA01G0030700ZS		2121	7.56	11.59	12.11	10.45	9.7	7.56	9.33	AGG35974.1(calcium-dependent protein kinase 5, partial [Brassica napus])	GO:0005509(molecular_function:calcium ion binding); GO:0005524(molecular_function:ATP binding); GO:0004672(molecular_function:protein kinase activity)	K13412	CPK	map04626(Plant-pathogen interaction)	ENOG410XRMJ(T:Signal transduction mechanisms)	ENOG410XRMJ(calcium-dependent protein kinase)	PF00069.27(Pkinase:Protein kinase domain); PF00036.34(EF-hand_1:EF hand); PF13499.8(EF-hand_7:EF-hand domain pair); PF13405.8(EF-hand_6:EF-hand domain); PF13202.8(EF-hand_5:EF hand); PF07714.19(PK_Tyr_Ser-Thr:Protein tyrosine and serine/threonine kinase); PF13833.8(EF-hand_8:EF-hand domain pair); PF12763.9(EF-hand_4:Cytoskeletal-regulatory complex EF hand); PF14658.8(EF-hand_9:EF-hand domain); PF…	sp|Q38871|CDPK5_ARATH(Calcium-dependent protein kinase 5 OS=Arabidopsis thaliana OX=3702 GN=CPK5 PE=2 SV=1)
BnaA01G0030800ZS	BnaA01G0030800ZS	PREDICTED: monosaccharide-sensing protein 2 [Brassica rapa]	2385	12.85	16.36	17.73	14.75	14.27	9.79	9.38	XP_009103156.1(monosaccharide-sensing protein 2 [Brassica rapa])	GO:0005794(cellular_component:Golgi apparatus); GO:0005773(cellular_component:vacuole); GO:0016021(cellular_component:integral component of membrane); GO:0005774(cellular_component:vacuolar membrane); GO:0022857(molecular_function:transmembrane transporter activity); GO:0005886(cellular_component:plasma membrane); GO:0008643(biological_process:carbohydrate transport)				ENOG410XNQK(G:Carbohydrate transport and metabolism)	ENOG410XNQK(Transporter)	PF00083.26(Sugar_tr:Sugar (and other) transporter); PF07690.18(MFS_1:Major Facilitator Superfamily)	sp|Q8LPQ8|MSSP2_ARATH(Monosaccharide-sensing protein 2 OS=Arabidopsis thaliana OX=3702 GN=MSSP2 PE=1 SV=2)
BnaA01G0030900ZS	BnaA01G0030900ZS	BnaA01g02130D [Brassica napus]	1464	1.32	0.82	1	1.21	1.16	0.92	0.74	XP_022571265.1(ubiquitin domain-containing protein DSK2b-like isoform X3 [Brassica napus])	GO:0005829(cellular_component:cytosol); GO:0006511(biological_process:ubiquitin-dependent protein catabolic process); GO:0031593(molecular_function:polyubiquitin binding)	K04523	UBQLN, DSK2	map04141(Protein processing in endoplasmic reticulum)	ENOG410XT8C(O:Posttranslational modification, protein turnover, chaperones); COG5272(O:Posttranslational modification, protein turnover, chaperones)	ENOG410XT8C(STI1); COG5272(ubiquitin)	PF00240.25(ubiquitin:Ubiquitin family); PF00627.33(UBA:UBA/TS-N domain); PF17830.3(STI1:STI1 domain); PF11976.10(Rad60-SLD:Ubiquitin-2 like Rad60 SUMO-like)	sp|Q9SII8|DSK2B_ARATH(Ubiquitin domain-containing protein DSK2b OS=Arabidopsis thaliana OX=3702 GN=DSK2B PE=1 SV=1)
BnaA01G0031000ZS	BnaA01G0031000ZS	PREDICTED: protein NLP2 [Brassica rapa]	3144	0.23	0.34	0.12	0.07	0.14	0.06	0.08	CAF2146866.1(unnamed protein product [Brassica napus])					ENOG41129QX(S:Function unknown)	ENOG41129QX(RWP-RK domain-containing protein)	PF02042.17(RWP-RK:RWP-RK domain); PF00564.26(PB1:PB1 domain)	sp|Q7X9B9|NLP2_ARATH(Protein NLP2 OS=Arabidopsis thaliana OX=3702 GN=NLP2 PE=2 SV=3)
BnaA01G0031100ZS	BnaA01G0031100ZS	PREDICTED: isocitrate dehydrogenase [NAD] regulatory subunit 1, mitochondrial [Brassica rapa]	1104	2.79	3.15	3.05	2.65	2.94	2.37	3.04	CAF2146870.1(unnamed protein product [Brassica napus])	GO:0006099(biological_process:tricarboxylic acid cycle); GO:0004449(molecular_function:isocitrate dehydrogenase (NAD+) activity)	K00030	IDH3	map00020(Citrate cycle (TCA cycle))	COG0473(E:Amino acid transport and metabolism)	COG0473(3-isopropylmalate dehydrogenase activity)	PF00180.22(Iso_dh:Isocitrate/isopropylmalate dehydrogenase)	sp|Q8LFC0|IDH1_ARATH(Isocitrate dehydrogenase [NAD] regulatory subunit 1, mitochondrial OS=Arabidopsis thaliana OX=3702 GN=IDH1 PE=1 SV=2)
BnaA01G0031200ZS	BnaA01G0031200ZS	PREDICTED: glycerol-3-phosphate acyltransferase 3-like [Brassica rapa]	1384	5.32	5.86	6.03	6.08	8.48	4.24	7.18	XP_009104001.1(glycerol-3-phosphate acyltransferase 9 [Brassica rapa])	GO:0006633(biological_process:fatty acid biosynthetic process); GO:0004366(molecular_function:glycerol-3-phosphate O-acyltransferase activity); GO:0010152(biological_process:pollen maturation); GO:0005783(cellular_component:endoplasmic reticulum); GO:0016021(cellular_component:integral component of membrane); GO:0019915(biological_process:lipid storage); GO:0019432(biological_process:triglyceride…	K13506	GPAT3_4, AGPAT9, AGPAT6	map00564(Glycerophospholipid metabolism); map00561(Glycerolipid metabolism)	COG0204(I:Lipid transport and metabolism)	COG0204(Acyltransferase)	PF01553.23(Acyltransferase:Acyltransferase)	sp|Q8GWG0|GPAT9_ARATH(Glycerol-3-phosphate acyltransferase 9 OS=Arabidopsis thaliana OX=3702 GN=GPAT9 PE=1 SV=1)
BnaA01G0031300ZS	BnaA01G0031300ZS	PREDICTED: uncharacterized protein LOC103830114 [Brassica rapa]	2526	1.6	2.13	2.57	1.71	2.79	2.13	1.45	CAF2146876.1(unnamed protein product [Brassica napus])	GO:0003899(molecular_function:DNA-directed RNA polymerase activity); GO:0005886(cellular_component:plasma membrane)				ENOG410YA7D(S:Function unknown); ENOG41113BW(S:Function unknown)	ENOG410YA7D(DUF630 DUF632 domains containing protein); ENOG41113BW(Protein of unknown function (DUF632))	PF04782.14(DUF632:Protein of unknown function (DUF632)); PF04783.14(DUF630:Protein of unknown function (DUF630))	sp|A0A178VBJ0|APSR1_ARATH(Protein ALTERED PHOSPHATE STARVATION RESPONSE 1 OS=Arabidopsis thaliana OX=3702 GN=APSR1 PE=2 SV=1)
BnaA01G0031400ZS	BnaA01G0031400ZS	BnaA01g02190D [Brassica napus]	1817	1.75	2.31	2.76	1.73	2.63	2.07	1.83	CAF2146879.1(unnamed protein product [Brassica napus])	GO:0005886(cellular_component:plasma membrane); GO:0005524(molecular_function:ATP binding); GO:0004672(molecular_function:protein kinase activity)	K14500	BSK	map04075(Plant hormone signal transduction)	ENOG410YDRD(T:Signal transduction mechanisms)	ENOG410YDRD(STYKc)	PF07714.19(PK_Tyr_Ser-Thr:Protein tyrosine and serine/threonine kinase); PF00069.27(Pkinase:Protein kinase domain)	sp|Q944A7|BSK1_ARATH(Serine/threonine-protein kinase BSK1 OS=Arabidopsis thaliana OX=3702 GN=BSK1 PE=1 SV=1)
BnaA01G0031500ZS	BnaA01G0031500ZS	BnaAnng33150D, partial [Brassica napus]	2286	1.33	2.03	3.2	3.7	3.23	1.22	1.29	CAF2146884.1(unnamed protein product [Brassica napus])	GO:0016021(cellular_component:integral component of membrane); GO:0030176(cellular_component:integral component of endoplasmic reticulum membrane); GO:0008270(molecular_function:zinc ion binding); GO:0030433(biological_process:ER-associated ubiquitin-dependent protein catabolic process)	K10661	MARCH6, DOA10	map04141(Protein processing in endoplasmic reticulum)	COG5183(O:Posttranslational modification, protein turnover, chaperones)	COG5183((Membrane-Associated Ring finger (C3HC4)))		sp|F4JKK0|SUD1_ARATH(Probable E3 ubiquitin ligase SUD1 OS=Arabidopsis thaliana OX=3702 GN=SUD1 PE=1 SV=1)
BnaA01G0031600ZS	BnaA01G0031600ZS	BnaAnng11550D [Brassica napus]	369	0	0	0.71	0	0.33	0	0	CAF2146886.1(unnamed protein product [Brassica napus])	GO:0008017(molecular_function:microtubule binding); GO:0005874(cellular_component:microtubule)				ENOG410ZR3M(S:Function unknown)	ENOG410ZR3M(Microtubule-associated protein)	PF01442.20(Apolipoprotein:Apolipoprotein A1/A4/E domain)	sp|Q9T041|TOR1_ARATH(Microtubule-associated protein TORTIFOLIA1 OS=Arabidopsis thaliana OX=3702 GN=TOR1 PE=1 SV=2)
BnaA01G0031700ZS	BnaA01G0031700ZS	BnaAnng11560D [Brassica napus]	825	81.63	112.84	94.71	70.08	87.27	70.62	64.83	XP_009104931.1(cyclase-like protein 2 [Brassica rapa])	GO:0005794(cellular_component:Golgi apparatus); GO:0005783(cellular_component:endoplasmic reticulum); GO:0099503(cellular_component:secretory vesicle); GO:0019441(biological_process:tryptophan catabolic process to kynurenine); GO:0005576(cellular_component:extracellular region); GO:0005886(cellular_component:plasma membrane); GO:0004061(molecular_function:arylformamidase activity)				COG1878(S:Function unknown)	COG1878(Cyclase family)	PF04199.15(Cyclase:Putative cyclase)	sp|Q94JT5|CYL2_ARATH(Cyclase-like protein 2 OS=Arabidopsis thaliana OX=3702 GN=CYCLASE2 PE=2 SV=1)
BnaA01G0031800ZS	BnaA01G0031800ZS	BnaAnng11570D [Brassica napus]	705	0	0	0	0	0	0	0	CAF2146890.1(unnamed protein product [Brassica napus])	GO:0005634(cellular_component:nucleus); GO:0005829(cellular_component:cytosol); GO:0102682(molecular_function:N6-(Delta2-isopentenyl)-adenosine 5'-monophosphate phosphoribohydrolase activity); GO:0009691(biological_process:cytokinin biosynthetic process)	K22522	LOG		COG1611(S:Function unknown)	COG1611(decarboxylase)	PF03641.16(Lysine_decarbox:Possible lysine decarboxylase); PF18306.3(LDcluster4:SLOG cluster4 family)	sp|Q8LBB7|LOG5_ARATH(Cytokinin riboside 5'-monophosphate phosphoribohydrolase LOG5 OS=Arabidopsis thaliana OX=3702 GN=LOG5 PE=1 SV=1)
BnaA01G0031900ZS	BnaA01G0031900ZS	BnaAnng11580D [Brassica napus]	1443	0.06	0.03	0.09	0.03	0.39	0.05	0.42	CAF2146892.1(unnamed protein product [Brassica napus])	GO:0016021(cellular_component:integral component of membrane); GO:0006865(biological_process:amino acid transport)				COG0814(E:Amino acid transport and metabolism)	COG0814(amino acid transport)	PF01490.20(Aa_trans:Transmembrane amino acid transporter protein)	sp|Q84WE9|LHTL7_ARATH(Lysine histidine transporter-like 7 OS=Arabidopsis thaliana OX=3702 GN=At4g35180 PE=2 SV=2)
BnaA01G0032000ZS	BnaA01G0032000ZS	BnaAnng11590D [Brassica napus]	1675	12.46	13.96	14.33	11.87	7.65	10.99	5.96	CAF2146895.1(unnamed protein product [Brassica napus])		K11804	DCAF8		ENOG410XQZP(S:Function unknown)	ENOG410XQZP(ddb1 and cul4 associated factor)	PF00400.34(WD40:WD domain, G-beta repeat)	sp|P0C7V8|DC8L2_HUMAN(DDB1- and CUL4-associated factor 8-like protein 2 OS=Homo sapiens OX=9606 GN=DCAF8L2 PE=2 SV=2)
BnaA01G0032100ZS	BnaA01G0032100ZS	BnaAnng11600D [Brassica napus]	2466	0.56	0.67	0.93	0.59	1.08	0.45	0.54	CAF2146898.1(unnamed protein product [Brassica napus])	GO:0008270(molecular_function:zinc ion binding)				ENOG410Z7Z7(S:Function unknown)	ENOG410Z7Z7(Pentatricopeptide repeat-containing protein)	PF13041.8(PPR_2:PPR repeat family); PF01535.22(PPR:PPR repeat); PF12854.9(PPR_1:PPR repeat); PF13812.8(PPR_3:Pentatricopeptide repeat domain); PF14432.8(DYW_deaminase:DYW family of nucleic acid deaminases)	sp|O49619|PP350_ARATH(Pentatricopeptide repeat-containing protein At4g35130, chloroplastic OS=Arabidopsis thaliana OX=3702 GN=PCMP-H27 PE=3 SV=1)
BnaA01G0032200ZS	BnaA01G0032200ZS	BnaAnng11610D [Brassica napus]	2154	0	0	0	0	0.19	0.03	0.07	CAF2146900.1(unnamed protein product [Brassica napus])					ENOG4110X8D(S:Function unknown)	ENOG4110X8D(Kelch repeat-containing F-box family protein)	PF01344.27(Kelch_1:Kelch motif); PF13964.8(Kelch_6:Kelch motif); PF07646.17(Kelch_2:Kelch motif); PF13418.8(Kelch_4:Galactose oxidase, central domain); PF07893.15(DUF1668:Protein of unknown function (DUF1668)); PF13415.8(Kelch_3:Galactose oxidase, central domain); PF00646.35(F-box:F-box domain); PF12937.9(F-box-like:F-box-like)	sp|O49618|FBK94_ARATH(Putative F-box/kelch-repeat protein At4g35120 OS=Arabidopsis thaliana OX=3702 GN=At4g35120 PE=4 SV=1)
BnaA01G0032300ZS	BnaA01G0032300ZS		1534	3.45	2	7.26	5.1	9.54	5.27	3.45	RID77398.1(hypothetical protein BRARA_A00317 [Brassica rapa])					ENOG411054D(S:Function unknown); ENOG410Z5M3(S:Function unknown)	ENOG411054D(Arabidopsis phospholipase-like protein (PEARLI 4)); ENOG410Z5M3(-)	PF05278.14(PEARLI-4:Arabidopsis phospholipase-like protein (PEARLI 4))
BnaA01G0032400ZS	BnaA01G0032400ZS	PREDICTED: aquaporin PIP2-7 [Brassica rapa]	846	5.97	5.41	8.83	7.32	9.49	7.57	8.19	XP_009105909.1(aquaporin PIP2-7 [Brassica rapa])	GO:0016021(cellular_component:integral component of membrane); GO:0015267(molecular_function:channel activity)	K09872	PIP		COG0580(G:Carbohydrate transport and metabolism)	COG0580(Channel that permits osmotically driven movement of water in both directions. It is involved in the osmoregulation and in the maintenance of cell turgor during volume expansion in rapidly growing cells. It mediates rapid entry or exit of water in response to abrupt changes in osmolarity (By similarity))	PF00230.22(MIP:Major intrinsic protein)	sp|P93004|PIP27_ARATH(Aquaporin PIP2-7 OS=Arabidopsis thaliana OX=3702 GN=PIP2-7 PE=1 SV=2)
BnaA01G0032500ZS	BnaA01G0032500ZS		213	0	0	0	0	0	0	0	CAF2146909.1(unnamed protein product [Brassica napus])
BnaA01G0032600ZS	BnaA01G0032600ZS	PREDICTED: catalase-2 [Brassica rapa]	1488	0.08	0.03	0.44	0.32	0	0.2	0.03	RID77402.1(hypothetical protein BRARA_A00319 [Brassica rapa])	GO:0046872(molecular_function:metal ion binding); GO:0042744(biological_process:hydrogen peroxide catabolic process); GO:0006979(biological_process:response to oxidative stress); GO:0020037(molecular_function:heme binding); GO:0004096(molecular_function:catalase activity)	K03781	katE, CAT, catB, srpA	map00630(Glyoxylate and dicarboxylate metabolism); map04016(MAPK signaling pathway - plant); map00380(Tryptophan metabolism); map04146(Peroxisome)	COG0753(P:Inorganic ion transport and metabolism)	COG0753(Catalase)	PF00199.21(Catalase:Catalase); PF06628.14(Catalase-rel:Catalase-related immune-responsive)	sp|P25819|CATA2_ARATH(Catalase-2 OS=Arabidopsis thaliana OX=3702 GN=CAT2 PE=1 SV=3)
BnaA01G0032700ZS	BnaA01G0032700ZS	BnaAnng11650D [Brassica napus]	1071	2.62	3.35	3.43	3.28	2.57	2.65	1.21	CAF2146912.1(unnamed protein product [Brassica napus])	GO:0016021(cellular_component:integral component of membrane)				ENOG41102N8(S:Function unknown)	ENOG41102N8(high-affinity nickel-transport family protein)	PF13386.8(DsbD_2:Cytochrome C biogenesis protein transmembrane region)	sp|Q07404|UREH_BACSB(Urease accessory protein UreH OS=Bacillus sp. (strain TB-90) OX=36824 GN=ureH PE=3 SV=1)
BnaA01G0032800ZS	BnaA01G0032800ZS	BnaAnng11660D [Brassica napus]	534	0.4	0	0	0	0	0	0	KAF3531395.1(hypothetical protein DY000_02036531 [Brassica cretica])	GO:0046872(molecular_function:metal ion binding)	K19042	BOI		ENOG4111S1X(S:Function unknown)	ENOG4111S1X(protein binding zinc ion binding)	PF13920.8(zf-C3HC4_3:Zinc finger, C3HC4 type (RING finger))	sp|Q9LDD1|BRG3_ARATH(Probable BOI-related E3 ubiquitin-protein ligase 3 OS=Arabidopsis thaliana OX=3702 GN=BRG3 PE=1 SV=1)
BnaA01G0032900ZS	BnaA01G0032900ZS	PREDICTED: heavy metal-associated isoprenylated plant protein 26 [Brassica rapa]	462	0	0	0	0	0	0	0	XP_009106425.1(heavy metal-associated isoprenylated plant protein 25 [Brassica rapa])	GO:0016020(cellular_component:membrane); GO:0046872(molecular_function:metal ion binding); GO:0009506(cellular_component:plasmodesma)				COG2608(S:Function unknown)	COG2608(heavy metal transport detoxification protein)	PF00403.28(HMA:Heavy-metal-associated domain)	sp|O49613|HIP25_ARATH(Heavy metal-associated isoprenylated plant protein 25 OS=Arabidopsis thaliana OX=3702 GN=HIPP25 PE=2 SV=1)
BnaA01G0033000ZS	BnaA01G0033000ZS	BnaAnng11690D [Brassica napus]	699	2.06	1.94	1.43	2.27	1.9	2.1	2.06	XP_013731054.1(basic leucine zipper 19-like [Brassica napus])	GO:0003700(molecular_function:transcription factor activity, sequence-specific DNA binding)				ENOG4111N0E(K:Transcription)	ENOG4111N0E(Transcription factor)	PF07716.17(bZIP_2:Basic region leucine zipper); PF00170.23(bZIP_1:bZIP transcription factor)	sp|Q8VY76|BZP19_ARATH(Basic leucine zipper 19 OS=Arabidopsis thaliana OX=3702 GN=BZIP19 PE=2 SV=1)
BnaA01G0033100ZS	BnaA01G0033100ZS	PREDICTED: receptor-like cytosolic serine/threonine-protein kinase RBK2 isoform X1 [Brassica rapa]	1533	0.35	0.34	0.06	0.16	0.16	0.05	0.08	CAG7886284.1(unnamed protein product [Brassica rapa])	GO:0005524(molecular_function:ATP binding); GO:0004672(molecular_function:protein kinase activity)				COG0515(T:Signal transduction mechanisms)	COG0515(Serine Threonine protein kinase)	PF00069.27(Pkinase:Protein kinase domain); PF07714.19(PK_Tyr_Ser-Thr:Protein tyrosine and serine/threonine kinase); PF03109.18(ABC1:ABC1 atypical kinase-like domain)	sp|Q5XF57|Y5576_ARATH(Probable receptor-like serine/threonine-protein kinase At5g57670 OS=Arabidopsis thaliana OX=3702 GN=At5g57670 PE=2 SV=1)
BnaA01G0033200ZS	BnaA01G0033200ZS	Rac-like GTP-binding protein ARAC3 [Arabidopsis thaliana]	600	5.66	10.45	8.73	7.35	6.99	6.97	7.09	XP_009107160.1(rac-like GTP-binding protein ARAC3 isoform X1 [Brassica rapa])	GO:0010928(biological_process:regulation of auxin mediated signaling pathway); GO:0042995(cellular_component:cell projection); GO:0005886(cellular_component:plasma membrane); GO:0030427(cellular_component:site of polarized growth); GO:0007163(biological_process:establishment or maintenance of cell polarity); GO:0005737(cellular_component:cytoplasm); GO:0005819(cellular_component:spindle); GO:0005…	K04392	RAC1	map04145(Phagosome)	COG1100(S:Function unknown)	COG1100(GTP-binding Protein)	PF00071.24(Ras:Ras family); PF08477.15(Roc:Ras of Complex, Roc, domain of DAPkinase)	sp|Q38912|RAC3_ARATH(Rac-like GTP-binding protein ARAC3 OS=Arabidopsis thaliana OX=3702 GN=ARAC3 PE=1 SV=1)
BnaA01G0033300ZS	BnaA01G0033300ZS	PREDICTED: beta-galactosidase 11 [Brassica rapa]	1521	0	0	0	0	0	0	0	XP_013670603.1(beta-galactosidase 11 [Brassica napus])	GO:0048046(cellular_component:apoplast); GO:0005975(biological_process:carbohydrate metabolic process); GO:0004565(molecular_function:beta-galactosidase activity); GO:0030246(molecular_function:carbohydrate binding)				COG1874(G:Carbohydrate transport and metabolism)	COG1874(beta-galactosidase)	PF01301.21(Glyco_hydro_35:Glycosyl hydrolases family 35); PF17834.3(GHD:Beta-sandwich domain in beta galactosidase); PF02140.20(Gal_Lectin:Galactose binding lectin domain); PF13364.8(BetaGal_dom4_5:Beta-galactosidase jelly roll domain)	sp|Q9SCV1|BGA11_ARATH(Beta-galactosidase 11 OS=Arabidopsis thaliana OX=3702 GN=BGAL11 PE=2 SV=1)
BnaA01G0033400ZS	BnaA01G0033400ZS	BnaA01g02240D [Brassica napus]	867	1.27	0.8	1.17	1.4	1.73	2.91	0.23	CAG7886287.1(unnamed protein product [Brassica rapa])	GO:0005634(cellular_component:nucleus)	K09422	MYBP		COG5147(K:Transcription)	COG5147(Myblike DNAbinding domain containing protein)	PF00249.33(Myb_DNA-binding:Myb-like DNA-binding domain); PF13921.8(Myb_DNA-bind_6:Myb-like DNA-binding domain)	sp|O49608|MYB32_ARATH(Transcription factor MYB32 OS=Arabidopsis thaliana OX=3702 GN=MYB32 PE=1 SV=1)
BnaA01G0033500ZS	BnaA01G0033500ZS	PREDICTED: actin-depolymerizing factor 9 [Brassica rapa]	429	0	0.24	1.36	0.23	0.64	0.65	1.72	XP_009107450.1(actin-depolymerizing factor 9 [Brassica rapa])	GO:0003779(molecular_function:actin binding); GO:0030042(biological_process:actin filament depolymerization); GO:0015629(cellular_component:actin cytoskeleton)	K05765	CFL		ENOG41122P5(S:Function unknown)	ENOG41122P5(actin-depolymerizing factor)	PF00241.22(Cofilin_ADF:Cofilin/tropomyosin-type actin-binding protein)	sp|O49606|ADF9_ARATH(Actin-depolymerizing factor 9 OS=Arabidopsis thaliana OX=3702 GN=ADF9 PE=2 SV=2)
BnaA01G0033600ZS	BnaA01G0033600ZS	PREDICTED: peptidyl-prolyl cis-trans isomerase CYP21-1 [Brassica rapa]	675	6.05	8.44	7.58	8	8.86	6.39	7.69	XP_009107596.1(peptidyl-prolyl cis-trans isomerase CYP21-1 [Brassica rapa])	GO:0006457(biological_process:protein folding); GO:0003755(molecular_function:peptidyl-prolyl cis-trans isomerase activity)				COG0652(O:Posttranslational modification, protein turnover, chaperones)	COG0652(peptidyl-prolyl cis-trans isomerase activity)	PF00160.23(Pro_isomerase:Cyclophilin type peptidyl-prolyl cis-trans isomerase/CLD)	sp|O49605|CP21A_ARATH(Peptidyl-prolyl cis-trans isomerase CYP21-1 OS=Arabidopsis thaliana OX=3702 GN=CYP21-1 PE=2 SV=1)
BnaA01G0033700ZS	BnaA01G0033700ZS	PREDICTED: probable transporter mch1 [Brassica rapa]	2002	1.04	1.63	0.97	1.17	2.48	0.77	3.83	VDD47991.1(unnamed protein product, partial [Brassica oleracea])	GO:0016021(cellular_component:integral component of membrane)				ENOG410Y7MY(S:Function unknown)	ENOG410Y7MY(nodulin family)	PF06813.15(Nodulin-like:Nodulin-like)	sp|F4I9E1|NFD4_ARATH(Protein NUCLEAR FUSION DEFECTIVE 4 OS=Arabidopsis thaliana OX=3702 GN=NFD4 PE=3 SV=1)
BnaA01G0033800ZS	BnaA01G0033800ZS	PREDICTED: uncharacterized protein LOC103833399 [Brassica rapa]	2007	0	0	0	0	0.04	0	0	CAF2146941.1(unnamed protein product [Brassica napus])					ENOG4111004(S:Function unknown)	ENOG4111004(Armadillo beta-catenin repeat family protein)	PF00514.25(Arm:Armadillo/beta-catenin-like repeat)
BnaA01G0033900ZS	BnaA01G0033900ZS	BnaAnng15350D [Brassica napus]	1488	1.06	0.69	1.32	1.62	1.49	1.15	0.91	CAF2146943.1(unnamed protein product [Brassica napus])	GO:0016787(molecular_function:hydrolase activity); GO:0003676(molecular_function:nucleic acid binding); GO:0005524(molecular_function:ATP binding); GO:0004386(molecular_function:helicase activity)	K14810	DDX56, DBP9		ENOG410XR15(L:Replication, recombination and repair)	ENOG410XR15(atp-dependent rna helicase)	PF00271.33(Helicase_C:Helicase conserved C-terminal domain); PF00270.31(DEAD:DEAD/DEAH box helicase); PF04851.17(ResIII:Type III restriction enzyme, res subunit)	sp|Q9SW44|RH16_ARATH(DEAD-box ATP-dependent RNA helicase 16 OS=Arabidopsis thaliana OX=3702 GN=RH16 PE=2 SV=1)
BnaA01G0034000ZS	BnaA01G0034000ZS	BnaA01g02300D [Brassica napus]	2076	3.98	2.89	2.88	4.33	3.05	2.42	2.46	CAF2146945.1(unnamed protein product [Brassica napus])	GO:0005506(molecular_function:iron ion binding); GO:0051537(molecular_function:2 iron, 2 sulfur cluster binding); GO:0071949(molecular_function:FAD binding); GO:0009055(molecular_function:electron carrier activity)	K00106	XDH	map04146(Peroxisome); map00230(Purine metabolism); map00232(Caffeine metabolism)	COG4630(F:Nucleotide transport and metabolism)	COG4630(xanthine dehydrogenase)	PF00941.23(FAD_binding_5:FAD binding domain in molybdopterin dehydrogenase); PF03450.19(CO_deh_flav_C:CO dehydrogenase flavoprotein C-terminal domain); PF01799.22(Fer2_2:[2Fe-2S] binding domain); PF02738.20(Ald_Xan_dh_C2:Molybdopterin-binding domain of aldehyde dehydrogenase); PF00111.29(Fer2:2Fe-2S iron-sulfur cluster binding domain)	sp|Q8GUQ8|XDH1_ARATH(Xanthine dehydrogenase 1 OS=Arabidopsis thaliana OX=3702 GN=XDH1 PE=1 SV=1)
BnaA01G0034100ZS	BnaA01G0034100ZS	BnaA01g02310D [Brassica napus]	603	0	0	0	0	0	0	0	CAF2146946.1(unnamed protein product, partial [Brassica napus])		K01426	E3.5.1.4, amiE	map00360(Phenylalanine metabolism); map00330(Arginine and proline metabolism); map00380(Tryptophan metabolism)	COG0154(J:Translation, ribosomal structure and biogenesis)	COG0154(Allows the formation of correctly charged Gln-tRNA(Gln) through the transamidation of misacylated Glu-tRNA(Gln) in organisms which lack glutaminyl-tRNA synthetase. The reaction takes place in the presence of glutamine and ATP through an activated gamma-phospho-Glu-tRNA(Gln) (By similarity))		sp|A0A1P8B760|AMI4G_ARATH(Probable amidase At4g34880 OS=Arabidopsis thaliana OX=3702 GN=At4g34880 PE=2 SV=1)
BnaA01G0034200ZS	BnaA01G0034200ZS	BnaA01g02320D [Brassica napus]	960	0	0	0	0	0.14	0.04	0.05	CAF2146947.1(unnamed protein product [Brassica napus])		K01426	E3.5.1.4, amiE	map00360(Phenylalanine metabolism); map00330(Arginine and proline metabolism); map00380(Tryptophan metabolism)	COG0154(J:Translation, ribosomal structure and biogenesis)	COG0154(Allows the formation of correctly charged Gln-tRNA(Gln) through the transamidation of misacylated Glu-tRNA(Gln) in organisms which lack glutaminyl-tRNA synthetase. The reaction takes place in the presence of glutamine and ATP through an activated gamma-phospho-Glu-tRNA(Gln) (By similarity))	PF01425.23(Amidase:Amidase)	sp|A0A1P8B760|AMI4G_ARATH(Probable amidase At4g34880 OS=Arabidopsis thaliana OX=3702 GN=At4g34880 PE=2 SV=1)
BnaA01G0034300ZS	BnaA01G0034300ZS	BnaA01g02330D [Brassica napus]	276	0	0	1.13	0	0	0	0	RID54076.1(hypothetical protein BRARA_G01428 [Brassica rapa])	GO:0009941(cellular_component:chloroplast envelope); GO:0046506(biological_process:sulfolipid biosynthetic process); GO:0009247(biological_process:glycolipid biosynthetic process); GO:0046510(molecular_function:UDP-sulfoquinovose:DAG sulfoquinovosyltransferase activity); GO:0016757(molecular_function:transferase activity, transferring glycosyl groups)	K06119	SQD2	map00561(Glycerolipid metabolism)	COG0438(M:Cell wall/membrane/envelope biogenesis)	COG0438(Glycosyl transferase (Group 1)	PF13439.8(Glyco_transf_4:Glycosyltransferase Family 4); PF13579.8(Glyco_trans_4_4:Glycosyl transferase 4-like domain); PF13477.8(Glyco_trans_4_2:Glycosyl transferase 4-like)	sp|Q8S4F6|SQD2_ARATH(Sulfoquinovosyl transferase SQD2 OS=Arabidopsis thaliana OX=3702 GN=SQD2 PE=1 SV=1)
BnaA01G0034400ZS	BnaA01G0034400ZS	BnaA01g02350D [Brassica napus]	2089	14.69	24.49	20.21	14.07	20.12	16.04	18.13	KAF3532268.1(hypothetical protein DY000_02036546, partial [Brassica cretica])	GO:0005829(cellular_component:cytosol); GO:0005987(biological_process:sucrose catabolic process); GO:0033926(molecular_function:glycopeptide alpha-N-acetylgalactosaminidase activity); GO:0004575(molecular_function:sucrose alpha-glucosidase activity)				ENOG410XPYN(S:Function unknown)	ENOG410XPYN(glycopeptide alpha-N-acetylgalactosaminidase activity)	PF12899.9(Glyco_hydro_100:Alkaline and neutral invertase); PF06202.16(GDE_C:Amylo-alpha-1,6-glucosidase)	sp|Q9SW48|INVB_ARATH(Probable alkaline/neutral invertase B OS=Arabidopsis thaliana OX=3702 GN=INVB PE=1 SV=1)
BnaA01G0034500ZS	BnaA01G0034500ZS	BnaA01g02360D [Brassica napus]	1179	0.44	0.16	0.23	0.15	0.22	0.61	0.07	XP_013731042.1(type III polyketide synthase B [Brassica napus])	GO:0009058(biological_process:biosynthetic process); GO:0030639(biological_process:polyketide biosynthetic process); GO:0016747(molecular_function:transferase activity, transferring acyl groups other than amino-acyl groups)				COG3424(Q:Secondary metabolites biosynthesis, transport and catabolism)	COG3424(synthase)	PF00195.21(Chal_sti_synt_N:Chalcone and stilbene synthases, N-terminal domain); PF02797.17(Chal_sti_synt_C:Chalcone and stilbene synthases, C-terminal domain); PF08545.12(ACP_syn_III:3-Oxoacyl-[acyl-carrier-protein (ACP)] synthase III); PF08541.12(ACP_syn_III_C:3-Oxoacyl-[acyl-carrier-protein (ACP)] synthase III C terminal)	sp|Q8LDM2|PKSB_ARATH(Type III polyketide synthase B OS=Arabidopsis thaliana OX=3702 GN=PKSB PE=1 SV=1)
BnaA01G0034600ZS	BnaA01G0034600ZS	BnaA01g02370D [Brassica napus]	3836	0.19	0.44	0.46	0.27	0.54	0.35	0.42	XP_013731039.1(pentatricopeptide repeat-containing protein MRL1, chloroplastic-like [Brassica napus])	GO:0016021(cellular_component:integral component of membrane)				ENOG410Z7Z7(S:Function unknown)	ENOG410Z7Z7(Pentatricopeptide repeat-containing protein)	PF01535.22(PPR:PPR repeat); PF13041.8(PPR_2:PPR repeat family); PF13812.8(PPR_3:Pentatricopeptide repeat domain); PF12854.9(PPR_1:PPR repeat); PF17177.6(PPR_long:Pentacotripeptide-repeat region of PRORP)	sp|Q0WLC6|PP349_ARATH(Pentatricopeptide repeat-containing protein MRL1, chloroplastic OS=Arabidopsis thaliana OX=3702 GN=MRL1 PE=1 SV=2)
BnaA01G0034700ZS	BnaA01G0034700ZS	PREDICTED: auxin-induced protein 15A [Brassica rapa]	315	23.72	13.11	30.08	21.52	23.88	27.59	23.16	RID77426.1(hypothetical protein BRARA_A00342 [Brassica rapa])	GO:0009733(biological_process:response to auxin)	K14488	SAUR	map04075(Plant hormone signal transduction)	ENOG410YVUY(S:Function unknown)	ENOG410YVUY(auxin-induced protein)	PF02519.16(Auxin_inducible:Auxin responsive protein)	sp|Q9FJF6|SAU23_ARATH(Auxin-responsive protein SAUR23 OS=Arabidopsis thaliana OX=3702 GN=SAUR23 PE=2 SV=1)
BnaA01G0034800ZS	BnaA01G0034800ZS	PREDICTED: auxin-induced protein 15A [Brassica rapa]	279	1.13	9.41	6.44	5.36	4.95	0	12.98	XP_009108765.1(auxin-induced protein 15A [Brassica rapa])	GO:0009733(biological_process:response to auxin)	K14488	SAUR	map04075(Plant hormone signal transduction)	ENOG4111AMK(S:Function unknown); ENOG410ZATX(S:Function unknown); ENOG410YVUY(S:Function unknown)	ENOG4111AMK(Auxin responsive protein); ENOG410ZATX(auxin-induced protein); ENOG410YVUY(auxin-induced protein)	PF02519.16(Auxin_inducible:Auxin responsive protein)	sp|P33082|AXX15_SOYBN(Auxin-induced protein X15 OS=Glycine max OX=3847 PE=2 SV=1)
BnaA01G0034900ZS	BnaA01G0034900ZS	PREDICTED: auxin-induced protein 15A [Brassica rapa]	318	0	0	0	0	0	0	0	XP_009108859.1(auxin-responsive protein SAUR21 [Brassica rapa])	GO:0009733(biological_process:response to auxin)				ENOG41107KI(S:Function unknown)	ENOG41107KI(Auxin responsive protein)	PF02519.16(Auxin_inducible:Auxin responsive protein)	sp|Q9FJG0|SAU20_ARATH(Auxin-responsive protein SAUR20 OS=Arabidopsis thaliana OX=3702 GN=SAUR20 PE=1 SV=1)
BnaA01G0035000ZS	BnaA01G0035000ZS	PREDICTED: auxin-induced protein 15A [Brassica rapa]	315	0	0	0	0	0	0	0	XP_009108953.1(auxin-induced protein 15A [Brassica rapa])	GO:0009733(biological_process:response to auxin)	K14488	SAUR	map04075(Plant hormone signal transduction)	ENOG410YVUY(S:Function unknown)	ENOG410YVUY(auxin-induced protein)	PF02519.16(Auxin_inducible:Auxin responsive protein)	sp|P33081|AX15A_SOYBN(Auxin-induced protein 15A OS=Glycine max OX=3847 PE=2 SV=1)
BnaA01G0035100ZS	BnaA01G0035100ZS	PREDICTED: auxin-induced protein 15A [Brassica rapa]	324	0.59	2.46	3.4	0.57	1.59	0	0.6	XP_009109058.1(auxin-responsive protein SAUR50 [Brassica rapa])	GO:0009733(biological_process:response to auxin); GO:0040008(biological_process:regulation of growth); GO:0009734(biological_process:auxin-activated signaling pathway)	K14488	SAUR	map04075(Plant hormone signal transduction)	ENOG410Z28U(S:Function unknown)	ENOG410Z28U(auxin-induced protein)	PF02519.16(Auxin_inducible:Auxin responsive protein)	sp|O65695|SAU50_ARATH(Auxin-responsive protein SAUR50 OS=Arabidopsis thaliana OX=3702 GN=SAUR50 PE=1 SV=1)
BnaA01G0035200ZS	BnaA01G0035200ZS	BnaA02g16440D [Brassica napus]	180	0	0	0	0	0	0	0	CAF1697457.1(unnamed protein product [Brassica napus])
BnaA01G0035300ZS	BnaA01G0035300ZS	BnaA02g16440D [Brassica napus]	156	0	0	0	0	0	0	0	CAF2219252.1(unnamed protein product, partial [Brassica napus])
BnaA01G0035400ZS	BnaA01G0035400ZS	PREDICTED: uncharacterized protein LOC103834796 [Brassica rapa]	432	0	0	0	0.67	0	0	0	XP_013731030.1(auxin-responsive protein SAUR50-like [Brassica napus])	GO:0009733(biological_process:response to auxin)	K14488	SAUR	map04075(Plant hormone signal transduction)	ENOG4111BAD(S:Function unknown)	ENOG4111BAD(auxin-induced protein)	PF02519.16(Auxin_inducible:Auxin responsive protein)	sp|P32295|ARG7_VIGRR(Indole-3-acetic acid-induced protein ARG7 OS=Vigna radiata var. radiata OX=3916 GN=ARG7 PE=2 SV=1)
BnaA01G0035500ZS	BnaA01G0035500ZS	PREDICTED: ADP-ribosylation factor GTPase-activating protein AGD12 [Brassica rapa]	372	0	0	0	0	0	0	0	XP_013689995.1(protein C2-DOMAIN ABA-RELATED 7-like [Brassica napus])	GO:0005543(molecular_function:phospholipid binding); GO:0043547(biological_process:positive regulation of GTPase activity); GO:0005634(cellular_component:nucleus); GO:0009738(biological_process:abscisic acid-activated signaling pathway); GO:0005096(molecular_function:GTPase activator activity); GO:0005739(cellular_component:mitochondrion); GO:0009789(biological_process:positive regulation of absc…				COG5038(S:Function unknown)	COG5038(Domain-Containing protein)	PF00168.32(C2:C2 domain)	sp|Q9SSL1|CAR7_ARATH(Protein C2-DOMAIN ABA-RELATED 7 OS=Arabidopsis thaliana OX=3702 GN=CAR7 PE=1 SV=1)
BnaA01G0035600ZS	BnaA01G0035600ZS	BnaA01g02440D [Brassica napus]	2844	2.25	2.42	3.59	3.42	4.63	2.31	3.59	CAF2146974.1(unnamed protein product [Brassica napus])	GO:0009658(biological_process:chloroplast organization); GO:0004044(molecular_function:amidophosphoribosyltransferase activity); GO:0016021(cellular_component:integral component of membrane); GO:0009570(cellular_component:chloroplast stroma); GO:0051536(molecular_function:iron-sulfur cluster binding); GO:0005774(cellular_component:vacuolar membrane); GO:0009113(biological_process:purine nucleobas…	K00764	purF, PPAT	map00250(Alanine, aspartate and glutamate metabolism); map00230(Purine metabolism)	COG0858(J:Translation, ribosomal structure and biogenesis); COG0034(F:Nucleotide transport and metabolism)	COG0858(Associates with free 30S ribosomal subunits (but not with 30S subunits that are part of 70S ribosomes or polysomes). Essential for efficient processing of 16S rRNA. May interact with the 5'-terminal helix region of 16S rRNA (By similarity)); COG0034(glutamine phosphoribosylpyrophosphate amidotransferase)	PF00137.23(ATP-synt_C:ATP synthase subunit C); PF02033.20(RBFA:Ribosome-binding factor A); PF13537.8(GATase_7:Glutamine amidotransferase domain); PF13522.8(GATase_6:Glutamine amidotransferase domain); PF00156.29(Pribosyltran:Phosphoribosyl transferase domain); PF13230.8(GATase_4:Glutamine amidotransferases class-II)	sp|Q9STG9|ASE2_ARATH(Amidophosphoribosyltransferase 2, chloroplastic OS=Arabidopsis thaliana OX=3702 GN=ASE2 PE=1 SV=1)
BnaA01G0035700ZS	BnaA01G0035700ZS	BnaA01g02450D [Brassica napus]	2004	0	0	0	0	0	0	0	CAG7886310.1(unnamed protein product [Brassica rapa])	GO:0008792(molecular_function:arginine decarboxylase activity); GO:0006527(biological_process:arginine catabolic process); GO:0008295(biological_process:spermidine biosynthetic process)	K01583	E4.1.1.19	map00330(Arginine and proline metabolism)	COG1166(E:Amino acid transport and metabolism)	COG1166(Catalyzes the biosynthesis of agmatine from arginine (By similarity))	PF02784.18(Orn_Arg_deC_N:Pyridoxal-dependent decarboxylase, pyridoxal binding domain)	sp|O23141|SPE2_ARATH(Arginine decarboxylase 2 OS=Arabidopsis thaliana OX=3702 GN=ADC2 PE=1 SV=1)
BnaA01G0035800ZS	BnaA01G0035800ZS	BnaA01g02460D [Brassica napus]	1947	0	0	0	0	0	0.05	0.04	CAF2146977.1(unnamed protein product [Brassica napus])	GO:0008792(molecular_function:arginine decarboxylase activity); GO:0006527(biological_process:arginine catabolic process); GO:0008295(biological_process:spermidine biosynthetic process)	K01583	E4.1.1.19	map00330(Arginine and proline metabolism)	COG1166(E:Amino acid transport and metabolism)	COG1166(Catalyzes the biosynthesis of agmatine from arginine (By similarity))	PF02784.18(Orn_Arg_deC_N:Pyridoxal-dependent decarboxylase, pyridoxal binding domain)	sp|O23141|SPE2_ARATH(Arginine decarboxylase 2 OS=Arabidopsis thaliana OX=3702 GN=ADC2 PE=1 SV=1)
BnaA01G0035900ZS	BnaA01G0035900ZS	BnaA01g02470D [Brassica napus]	354	9.34	10.86	13.13	8	10.91	3.88	9.24	RID77438.1(hypothetical protein BRARA_A00354 [Brassica rapa])	GO:0045271(cellular_component:respiratory chain complex I); GO:0005975(biological_process:carbohydrate metabolic process); GO:0009853(biological_process:photorespiration); GO:0005739(cellular_component:mitochondrion); GO:0005774(cellular_component:vacuolar membrane); GO:0005743(cellular_component:mitochondrial inner membrane); GO:0005747(cellular_component:mitochondrial respiratory chain complex …	K03965	NDUFB9	map00190(Oxidative phosphorylation)	ENOG4111PES(C:Energy production and conversion)	ENOG4111PES(NADH dehydrogenase (ubiquinone) 1 beta subcomplex)	PF05347.17(Complex1_LYR:Complex 1 protein (LYR family))	sp|Q945M1|NDUB9_ARATH(NADH dehydrogenase [ubiquinone] 1 beta subcomplex subunit 9 OS=Arabidopsis thaliana OX=3702 GN=CIB22 PE=1 SV=1)
BnaA01G0036000ZS	BnaA01G0036000ZS	PREDICTED: GATA transcription factor 3 [Brassica rapa]	822	0.46	0.47	1.1	0.61	3.58	0.63	3.14	XP_009110121.1(GATA transcription factor 3 [Brassica rapa])	GO:0043565(molecular_function:sequence-specific DNA binding); GO:0005634(cellular_component:nucleus); GO:0030154(biological_process:cell differentiation); GO:0008270(molecular_function:zinc ion binding); GO:0045893(biological_process:positive regulation of transcription, DNA-templated)				COG5641(K:Transcription)	COG5641(Transcription factor)	PF00320.29(GATA:GATA zinc finger)	sp|Q8L4M6|GATA3_ARATH(GATA transcription factor 3 OS=Arabidopsis thaliana OX=3702 GN=GATA3 PE=2 SV=2)
BnaA01G0036100ZS	BnaA01G0036100ZS	BnaA01g02490D [Brassica napus]	789	13.12	12.66	19.36	14.77	16.23	10.05	13.72	XP_009110285.2(40S ribosomal protein S3a-2 [Brassica rapa])	GO:0003735(molecular_function:structural constituent of ribosome); GO:0005737(cellular_component:cytoplasm); GO:0005840(cellular_component:ribosome); GO:0006412(biological_process:translation); GO:0022627(cellular_component:cytosolic small ribosomal subunit)	K02984	RP-S3Ae, RPS3A	map03010(Ribosome)	COG1890(J:Translation, ribosomal structure and biogenesis)	COG1890(Ribosomal protein)	PF01015.20(Ribosomal_S3Ae:Ribosomal S3Ae family)	sp|Q42262|RS3A2_ARATH(40S ribosomal protein S3a-2 OS=Arabidopsis thaliana OX=3702 GN=RPS3AB PE=2 SV=3)
BnaA01G0036200ZS	BnaA01G0036200ZS	PREDICTED: src substrate protein p85 [Brassica rapa]	1110	2.41	2.95	2.7	2.62	3.14	1.12	1.94	XP_009110394.1(SH3 domain-containing protein 2 [Brassica rapa])	GO:0000421(cellular_component:autophagosome membrane); GO:0005768(cellular_component:endosome); GO:0005829(cellular_component:cytosol); GO:0005770(cellular_component:late endosome); GO:0032266(molecular_function:phosphatidylinositol-3-phosphate binding); GO:0005546(molecular_function:phosphatidylinositol-4,5-bisphosphate binding); GO:0005547(molecular_function:phosphatidylinositol-3,4,5-trisphosp…				ENOG4110148(S:Function unknown)	ENOG4110148(src homology-3 domain protein 3)	PF14604.8(SH3_9:Variant SH3 domain); PF00018.30(SH3_1:SH3 domain); PF07653.19(SH3_2:Variant SH3 domain)	sp|Q8VWF1|SH3P2_ARATH(SH3 domain-containing protein 2 OS=Arabidopsis thaliana OX=3702 GN=SH3P2 PE=1 SV=1)
BnaA01G0036300ZS	BnaA01G0036300ZS	BnaA01g02510D [Brassica napus]	1752	6.12	4.81	4.52	6.71	6.45	3.64	4.08	CAF2146984.1(unnamed protein product [Brassica napus])	GO:0051996(molecular_function:squalene synthase activity); GO:0004310(molecular_function:farnesyl-diphosphate farnesyltransferase activity); GO:0016021(cellular_component:integral component of membrane); GO:0008610(biological_process:lipid biosynthetic process)	K00801	FDFT1	map00909(Sesquiterpenoid and triterpenoid biosynthesis); map00100(Steroid biosynthesis)	COG1562(I:Lipid transport and metabolism)	COG1562(phytoene synthase)	PF00494.21(SQS_PSY:Squalene/phytoene synthase)	sp|O65688|FDFT2_ARATH(Inactive squalene synthase 2 OS=Arabidopsis thaliana OX=3702 GN=SQS2 PE=1 SV=2)
BnaA01G0036400ZS	BnaA01G0036400ZS	BnaA01g02530D [Brassica napus]	687	4.88	2.14	2.28	4.79	2.97	4.86	3.77	XP_013649011.1(uncharacterized protein LOC106353736 [Brassica napus])					ENOG4111E2F(S:Function unknown)	ENOG4111E2F(-)
BnaA01G0036500ZS	BnaA01G0036500ZS	BnaA01g02540D [Brassica napus]	342	16.82	20.65	21.67	13.6	15.77	9.31	10.69	CAF2146987.1(unnamed protein product [Brassica napus])	GO:0009941(cellular_component:chloroplast envelope); GO:0009536(cellular_component:plastid); GO:0005840(cellular_component:ribosome); GO:0003735(molecular_function:structural constituent of ribosome); GO:0009793(biological_process:embryo development ending in seed dormancy); GO:0015935(cellular_component:small ribosomal subunit); GO:0019904(molecular_function:protein domain specific binding); GO:…	K02959	RP-S16, MRPS16, rpsP	map03010(Ribosome)	COG0228(J:Translation, ribosomal structure and biogenesis)	COG0228(30s ribosomal protein S16)	PF00886.21(Ribosomal_S16:Ribosomal protein S16)	sp|O65686|RS16A_ARATH(30S ribosomal protein S16-1, chloroplastic OS=Arabidopsis thaliana OX=3702 GN=RPS16-1 PE=2 SV=1)
BnaA01G0036600ZS	BnaA01G0036600ZS	BnaA01g02550D [Brassica napus]	219	2.32	2.22	1.27	4.54	0.48	0.82	1.56	VDD48018.1(unnamed protein product [Brassica oleracea])	GO:0010447(biological_process:response to acidic pH); GO:2000067(biological_process:regulation of root morphogenesis); GO:0009860(biological_process:pollen tube growth); GO:0048226(cellular_component:Casparian strip); GO:0055072(biological_process:iron ion homeostasis); GO:0010039(biological_process:response to iron ion)				ENOG410ZFRP(S:Function unknown)	ENOG410ZFRP(-)		sp|O65684|CIF2_ARATH(Protein CASPARIAN STRIP INTEGRITY FACTOR 2 OS=Arabidopsis thaliana OX=3702 GN=CIF2 PE=1 SV=1)
BnaA01G0036700ZS	BnaA01G0036700ZS	PREDICTED: ocs element-binding factor 1-like [Brassica rapa]	540	18.46	28.77	28.62	22.16	18.8	5.87	16.05	CAF2146991.1(unnamed protein product [Brassica napus])	GO:0003700(molecular_function:transcription factor activity, sequence-specific DNA binding)				ENOG410YNBU(K:Transcription)	ENOG410YNBU(ocs element-binding factor 1)	PF00170.23(bZIP_1:bZIP transcription factor); PF07716.17(bZIP_2:Basic region leucine zipper)	sp|O65683|BZP11_ARATH(bZIP transcription factor 11 OS=Arabidopsis thaliana OX=3702 GN=BZIP11 PE=1 SV=1)
BnaA01G0036800ZS	BnaA01G0036800ZS	PREDICTED: phosphatidylinositol/phosphatidylcholine transfer protein SFH1 [Brassica rapa]	1647	0.05	0.08	0.1	0.04	0	0.43	0.02	CAG7886323.1(unnamed protein product [Brassica rapa])					ENOG410XRSQ(S:Function unknown)	ENOG410XRSQ(Transfer protein)	PF00650.22(CRAL_TRIO:CRAL/TRIO domain); PF03765.17(CRAL_TRIO_N:CRAL/TRIO, N-terminal domain); PF13716.8(CRAL_TRIO_2:Divergent CRAL/TRIO domain)	sp|F4JLE5|SFH1_ARATH(Phosphatidylinositol/phosphatidylcholine transfer protein SFH1 OS=Arabidopsis thaliana OX=3702 GN=SFH1 PE=2 SV=1)
BnaA01G0036900ZS	BnaA01G0036900ZS	PREDICTED: bifunctional dihydrofolate reductase-thymidylate synthase 2 isoform X1 [Brassica rapa]	1773	3.86	3.45	4.08	4.8	5.08	5.71	3.53	XP_033142460.1(bifunctional dihydrofolate reductase-thymidylate synthase 2 isoform X1 [Brassica rapa])	GO:0006231(biological_process:dTMP biosynthetic process); GO:0006730(biological_process:one-carbon metabolic process); GO:0005739(cellular_component:mitochondrion); GO:0004799(molecular_function:thymidylate synthase activity); GO:0004146(molecular_function:dihydrofolate reductase activity); GO:0032259(biological_process:methylation); GO:0046654(biological_process:tetrahydrofolate biosynthetic pro…	K13998	DHFR-TS	map00240(Pyrimidine metabolism); map00670(One carbon pool by folate); map00790(Folate biosynthesis); map01240(Biosynthesis of cofactors)	COG0262(H:Coenzyme transport and metabolism)	COG0262(dihydrofolate reductase activity)	PF00303.21(Thymidylat_synt:Thymidylate synthase); PF00186.21(DHFR_1:Dihydrofolate reductase)	sp|Q05763|DRTS2_ARATH(Bifunctional dihydrofolate reductase-thymidylate synthase 2 OS=Arabidopsis thaliana OX=3702 GN=THY-2 PE=2 SV=2)
BnaA01G0037000ZS	BnaA01G0037000ZS	BnaC01g03840D [Brassica napus]	633	0	0	0	0	0	0	0	CAG7886325.1(unnamed protein product [Brassica rapa])	GO:0016021(cellular_component:integral component of membrane)				ENOG410Z6ZD(S:Function unknown)	ENOG410Z6ZD(-)	PF14364.8(DUF4408:Domain of unknown function (DUF4408))
BnaA01G0037100ZS	BnaA01G0037100ZS	PREDICTED: probable pinoresinol-lariciresinol reductase 3 [Brassica rapa]	1020	3.3	4.95	4.31	3.63	3.63	2.98	3.85	KAG5412784.1(hypothetical protein IGI04_000351 [Brassica rapa subsp. trilocularis])	GO:1900057(biological_process:positive regulation of leaf senescence); GO:0033194(biological_process:response to hydroperoxide)				ENOG410YDV6(S:Function unknown)	ENOG410YDV6(Isoflavone reductase)	PF05368.15(NmrA:NmrA-like family); PF13460.8(NAD_binding_10:NAD(P)H-binding); PF01370.23(Epimerase:NAD dependent epimerase/dehydratase family)	sp|O65679|PILR3_ARATH(Probable pinoresinol-lariciresinol reductase 3 OS=Arabidopsis thaliana OX=3702 GN=PLR3 PE=3 SV=2)
BnaA01G0037200ZS	BnaA01G0037200ZS	PREDICTED: transcription factor bHLH63-like [Brassica rapa]	987	0.96	1.15	1.24	1.64	1.28	1.71	1.49	KAG5412785.1(hypothetical protein IGI04_000352 [Brassica rapa subsp. trilocularis])	GO:0006355(biological_process:regulation of transcription, DNA-templated); GO:0046983(molecular_function:protein dimerization activity); GO:0005634(cellular_component:nucleus)				ENOG410YGAM(K:Transcription)	ENOG410YGAM(Transcription factor)	PF00010.28(HLH:Helix-loop-helix DNA-binding domain)	sp|Q8GY61|BH063_ARATH(Transcription factor bHLH63 OS=Arabidopsis thaliana OX=3702 GN=BHLH63 PE=1 SV=1)
BnaA01G0037300ZS	BnaA01G0037300ZS	BnaA01g02630D [Brassica napus]	1614	2.05	3.4	2.06	2.22	5.17	2.5	4.12	XP_009111997.2(probable receptor-like serine/threonine-protein kinase At4g34500 [Brassica rapa])	GO:0004674(molecular_function:protein serine/threonine kinase activity); GO:0016021(cellular_component:integral component of membrane); GO:0005524(molecular_function:ATP binding)				COG0515(T:Signal transduction mechanisms)	COG0515(Serine Threonine protein kinase)	PF00069.27(Pkinase:Protein kinase domain); PF07714.19(PK_Tyr_Ser-Thr:Protein tyrosine and serine/threonine kinase)	sp|Q6NKZ9|Y4345_ARATH(Probable receptor-like serine/threonine-protein kinase At4g34500 OS=Arabidopsis thaliana OX=3702 GN=At4g34500 PE=2 SV=1)
BnaA01G0037400ZS	BnaA01G0037400ZS	PREDICTED: cyclase-associated protein 1 [Brassica rapa]	1838	6.8	5.42	7.83	6.19	10.64	6.14	7.83	XP_009112095.1(cyclase-associated protein 1 [Brassica rapa])	GO:0003779(molecular_function:actin binding); GO:0007010(biological_process:cytoskeleton organization); GO:0000902(biological_process:cell morphogenesis)	K17261	CAP1_2, SRV2		ENOG410XPXJ(S:Function unknown)	ENOG410XPXJ(adenylyl cyclase-associated protein)	PF08603.13(CAP_C:Adenylate cyclase associated (CAP) C terminal); PF01213.21(CAP_N:Adenylate cyclase associated (CAP) N terminal); PF07986.14(TBCC:Tubulin binding cofactor C)	sp|O65902|ACAP1_ARATH(Cyclase-associated protein 1 OS=Arabidopsis thaliana OX=3702 GN=CAP1 PE=2 SV=1)
BnaA01G0037500ZS	BnaA01G0037500ZS	BnaC07g45050D [Brassica napus]	2589	14.69	13.76	15.74	16.55	22.25	17.06	14.75	CAG7886330.1(unnamed protein product [Brassica rapa])	GO:0046658(cellular_component:anchored component of plasma membrane); GO:0005634(cellular_component:nucleus); GO:0005975(biological_process:carbohydrate metabolic process); GO:0007165(biological_process:signal transduction); GO:0042973(molecular_function:glucan endo-1,3-beta-D-glucosidase activity)				ENOG410YAGI(G:Carbohydrate transport and metabolism)	ENOG410YAGI(glucan endo-1,3-beta-glucosidase)	PF00332.20(Glyco_hydro_17:Glycosyl hydrolases family 17); PF00400.34(WD40:WD domain, G-beta repeat); PF07983.15(X8:X8 domain); PF12894.9(ANAPC4_WD40:Anaphase-promoting complex subunit 4 WD40 domain)	sp|Q9M069|E137_ARATH(Glucan endo-1,3-beta-glucosidase 7 OS=Arabidopsis thaliana OX=3702 GN=At4g34480 PE=1 SV=2)
BnaA01G0037600ZS	BnaA01G0037600ZS	PREDICTED: coatomer subunit gamma [Brassica rapa]	2259	13.18	15.38	12.37	14.38	11.01	8.23	9.86	XP_009112399.1(coatomer subunit gamma [Brassica rapa])	GO:0006886(biological_process:intracellular protein transport); GO:0000139(cellular_component:Golgi membrane); GO:0030126(cellular_component:COPI vesicle coat); GO:0016192(biological_process:vesicle-mediated transport); GO:0005198(molecular_function:structural molecule activity)	K17267	COPG		COG5240(U:Intracellular trafficking, secretion, and vesicular transport)	COG5240(The coatomer is a cytosolic protein complex that binds to dilysine motifs and reversibly associates with Golgi non- clathrin-coated vesicles, which further mediate biosynthetic protein transport from the ER, via the Golgi up to the trans Golgi network. Coatomer complex is required for budding from Golgi membranes, and is essential for the retrograde Golgi-to-ER transport of dilysine-tagge…	PF01602.22(Adaptin_N:Adaptin N terminal region); PF08752.12(COP-gamma_platf:Coatomer gamma subunit appendage platform subdomain); PF16381.7(Coatomer_g_Cpla:Coatomer subunit gamma-1 C-terminal appendage platform); PF13646.8(HEAT_2:HEAT repeats)	sp|Q0WW26|COPG_ARATH(Coatomer subunit gamma OS=Arabidopsis thaliana OX=3702 GN=At4g34450 PE=1 SV=2)
BnaA01G0037700ZS	BnaA01G0037700ZS	PREDICTED: proline-rich receptor-like protein kinase PERK5 [Brassica rapa]	1617	0	0	0	0	0	0	0	RID77462.1(hypothetical protein BRARA_A00375 [Brassica rapa])	GO:0004674(molecular_function:protein serine/threonine kinase activity); GO:0016021(cellular_component:integral component of membrane); GO:0005634(cellular_component:nucleus); GO:0008270(molecular_function:zinc ion binding); GO:0005524(molecular_function:ATP binding)				COG0515(T:Signal transduction mechanisms)	COG0515(Serine Threonine protein kinase)	PF00069.27(Pkinase:Protein kinase domain); PF07714.19(PK_Tyr_Ser-Thr:Protein tyrosine and serine/threonine kinase); PF15345.8(TMEM51:Transmembrane protein 51)	sp|Q8GX23|PERK5_ARATH(Proline-rich receptor-like protein kinase PERK5 OS=Arabidopsis thaliana OX=3702 GN=PERK5 PE=2 SV=1)
BnaA01G0037800ZS	BnaA01G0037800ZS	BnaC01g03950D [Brassica napus]	4197	2.91	5.81	4.83	4.42	5.18	3.97	4.21	CAF2147022.1(unnamed protein product [Brassica napus])	GO:0004674(molecular_function:protein serine/threonine kinase activity); GO:0016021(cellular_component:integral component of membrane); GO:0005634(cellular_component:nucleus); GO:0008270(molecular_function:zinc ion binding); GO:0005524(molecular_function:ATP binding)	K11649	SMARCC		COG5259(B:Chromatin structure and dynamics); COG5259(K:Transcription); ENOG410XT9Y(S:Function unknown)	COG5259(SWI SNF related, matrix associated, actin dependent regulator of chromatin, subfamily c, member); COG5259(SWI SNF related, matrix associated, actin dependent regulator of chromatin, subfamily c, member); ENOG410XT9Y(Nodulation protein)	PF16495.7(SWIRM-assoc_1:SWIRM-associated region 1); PF04433.19(SWIRM:SWIRM domain); PF00249.33(Myb_DNA-binding:Myb-like DNA-binding domain); PF00569.19(ZZ:Zinc finger, ZZ type); PF13921.8(Myb_DNA-bind_6:Myb-like DNA-binding domain)	sp|Q8VY05|SWI3D_ARATH(SWI/SNF complex subunit SWI3D OS=Arabidopsis thaliana OX=3702 GN=SWI3D PE=1 SV=3)
BnaA01G0037900ZS	BnaA01G0037900ZS	BnaA03g52840D [Brassica napus]	204	0.27	0.48	0.83	0.64	2.45	2.27	2.59	CAG7885117.1(unnamed protein product [Brassica rapa])	GO:0000408(cellular_component:EKC/KEOPS complex); GO:0000722(biological_process:telomere maintenance via recombination); GO:0005634(cellular_component:nucleus); GO:0002949(biological_process:tRNA threonylcarbamoyladenosine modification); GO:0005829(cellular_component:cytosol)	K15901	CGI121, TPRKB		ENOG4111MCN(S:Function unknown)	ENOG4111MCN(Tp53rk binding protein)	PF08617.12(CGI-121:Kinase binding protein CGI-121)
BnaA01G0038000ZS	BnaA01G0038000ZS	BnaA01g02730D [Brassica napus]	237	0	0	0	0	0	0	0	CAF2147031.1(unnamed protein product [Brassica napus])	GO:0007186(biological_process:G-protein coupled receptor signaling pathway); GO:0019001(molecular_function:guanyl nucleotide binding); GO:0031683(molecular_function:G-protein beta/gamma-subunit complex binding); GO:0003924(molecular_function:GTPase activity)				ENOG410XNVQ(S:Function unknown)	ENOG410XNVQ(Guanine nucleotide binding protein (G protein) alpha)	PF00503.22(G-alpha:G-protein alpha subunit)	sp|C6KIE6|XLG2_ARATH(Extra-large guanine nucleotide-binding protein 2 OS=Arabidopsis thaliana OX=3702 GN=XLG2 PE=1 SV=1)
BnaA01G0038100ZS	BnaA01G0038100ZS	PREDICTED: extra-large guanine nucleotide-binding protein 2 [Brassica rapa]	2159	1.57	1.99	2.36	1.94	1.95	2.21	1.58	RID77468.1(hypothetical protein BRARA_A00381 [Brassica rapa])	GO:0007186(biological_process:G-protein coupled receptor signaling pathway); GO:0019001(molecular_function:guanyl nucleotide binding); GO:0031683(molecular_function:G-protein beta/gamma-subunit complex binding); GO:0003924(molecular_function:GTPase activity)				ENOG410XNVQ(S:Function unknown)	ENOG410XNVQ(Guanine nucleotide binding protein (G protein) alpha)	PF00503.22(G-alpha:G-protein alpha subunit)	sp|C6KIE6|XLG2_ARATH(Extra-large guanine nucleotide-binding protein 2 OS=Arabidopsis thaliana OX=3702 GN=XLG2 PE=1 SV=1)
BnaA01G0038200ZS	BnaA01G0038200ZS	PREDICTED: guanine nucleotide-binding protein subunit beta-like protein [Brassica rapa]	1712	0	0	0	0	0	0	0	XP_009113342.1(protein JINGUBANG [Brassica rapa])					ENOG410XP1Z(S:Function unknown); ENOG410YAAP(S:Function unknown)	ENOG410XP1Z(wD repeat domain); ENOG410YAAP(WD domain, G-beta repeat)	PF00400.34(WD40:WD domain, G-beta repeat)	sp|O48716|JGB_ARATH(Protein JINGUBANG OS=Arabidopsis thaliana OX=3702 GN=JGB PE=1 SV=1)
BnaA01G0038300ZS	BnaA01G0038300ZS	PREDICTED: probable E3 ubiquitin-protein ligase ARI1 isoform X1 [Brassica rapa]	2193	6.79	7.64	6.13	6.96	6.38	5.64	4.94	XP_009113444.1(probable E3 ubiquitin-protein ligase ARI1 isoform X1 [Brassica rapa])	GO:0046872(molecular_function:metal ion binding); GO:0004842(molecular_function:ubiquitin-protein transferase activity)	K11968	ARIH1		ENOG410XP9Y(O:Posttranslational modification, protein turnover, chaperones)	ENOG410XP9Y(RING finger) protein)	PF19422.1(Ariadne:Ariadne domain); PF01485.23(IBR:IBR domain, a half RING-finger domain)	sp|Q949V6|ARI1_ARATH(Probable E3 ubiquitin-protein ligase ARI1 OS=Arabidopsis thaliana OX=3702 GN=ARI1 PE=2 SV=1)
BnaA01G0038400ZS	BnaA01G0038400ZS	PREDICTED: endothelin-converting enzyme 2 [Brassica rapa]	792	1.24	1.27	2.43	2.34	2.05	2.68	1.3	XP_009113576.1(EEF1A lysine methyltransferase 4 [Brassica rapa])		K22857	EEF1AKMT4		ENOG410XNZZ(S:Function unknown)	ENOG410XNZZ(methyltransferase like 13)	PF13847.8(Methyltransf_31:Methyltransferase domain); PF13649.8(Methyltransf_25:Methyltransferase domain); PF08241.14(Methyltransf_11:Methyltransferase domain); PF08242.14(Methyltransf_12:Methyltransferase domain); PF13489.8(Methyltransf_23:Methyltransferase domain); PF01209.20(Ubie_methyltran:ubiE/COQ5 methyltransferase family); PF05175.16(MTS:Methyltransferase small domain); PF07021.14(MetW:Meth…	sp|P0DPE1|EFMT4_BOVIN(EEF1A lysine methyltransferase 4 OS=Bos taurus OX=9913 GN=EEF1AKMT4 PE=2 SV=1)
BnaA01G0038500ZS	BnaA01G0038500ZS	PREDICTED: 4-hydroxy-3-methylbut-2-enyl diphosphate reductase, chloroplastic [Brassica rapa]	1389	6.3	2.66	4.33	8.3	10.23	7.04	7.01	KAG5412798.1(hypothetical protein IGI04_000365 [Brassica rapa subsp. trilocularis])	GO:0051745(molecular_function:4-hydroxy-3-methylbut-2-en-1-yl diphosphate reductase activity); GO:0046872(molecular_function:metal ion binding); GO:0051539(molecular_function:4 iron, 4 sulfur cluster binding); GO:0019288(biological_process:isopentenyl diphosphate biosynthetic process, methylerythritol 4-phosphate pathway); GO:0050992(biological_process:dimethylallyl diphosphate biosynthetic proce…	K03527	ispH, lytB	map00900(Terpenoid backbone biosynthesis)	COG0761(I:Lipid transport and metabolism)	COG0761(Converts 1-hydroxy-2-methyl-2-(E)-butenyl 4-diphosphate into isopentenyl diphosphate (IPP) and dimethylallyl diphosphate (DMAPP) (By similarity))	PF02401.20(LYTB:LytB protein)	sp|Q94B35|ISPH_ARATH(4-hydroxy-3-methylbut-2-enyl diphosphate reductase, chloroplastic OS=Arabidopsis thaliana OX=3702 GN=ISPH PE=1 SV=1)
BnaA01G0038600ZS	BnaA01G0038600ZS	BnaA01g02790D [Brassica napus]	1044	1.37	2.58	1.73	1.42	2.75	2.47	1.64	CAF2147044.1(unnamed protein product [Brassica napus])	GO:0005669(cellular_component:transcription factor TFIID complex); GO:0046982(molecular_function:protein heterodimerization activity); GO:0003743(molecular_function:translation initiation factor activity)	K14649	TAF8	map03022(Basal transcription factors)	ENOG410ZS4D(K:Transcription)	ENOG410ZS4D(TAF3 RNA polymerase II, TATA box binding protein (TBP)-associated factor)	PF07524.15(Bromo_TP:Bromodomain associated); PF10406.11(TAF8_C:Transcription factor TFIID complex subunit 8 C-term)	sp|Q9SYZ9|TAF8_ARATH(Transcription initiation factor TFIID subunit 8 OS=Arabidopsis thaliana OX=3702 GN=TAF8 PE=1 SV=1)
BnaA01G0038700ZS	BnaA01G0038700ZS	PREDICTED: uncharacterized protein LOC103839266 isoform X1 [Brassica rapa]	3853	0.91	0.8	1.15	1.1	1.08	1.09	0.77	XP_009114053.1(uncharacterized protein LOC103839266 isoform X1 [Brassica rapa])	GO:0016787(molecular_function:hydrolase activity)	K23504	SERAC1		ENOG410YIPC(S:Function unknown)	ENOG410YIPC(serine active site containing 1)	PF07819.15(PGAP1:PGAP1-like protein)	sp|Q2TBM9|SRAC1_BOVIN(Protein SERAC1 OS=Bos taurus OX=9913 GN=SERAC1 PE=2 SV=1)
BnaA01G0038800ZS	BnaA01G0038800ZS	PREDICTED: protein TRI1 [Brassica rapa]	698	3.38	3.2	4.67	3.55	2.51	2.47	1.04	XP_009113948.1(protein TRI1 [Brassica rapa])	GO:0005634(cellular_component:nucleus); GO:0006357(biological_process:regulation of transcription from RNA polymerase II promoter); GO:0045944(biological_process:positive regulation of transcription from RNA polymerase II promoter)				COG5531(B:Chromatin structure and dynamics)	COG5531(SWI SNF related, matrix associated, actin dependent regulator of chromatin, subfamily d, member)	PF02201.20(SWIB:SWIB/MDM2 domain)	sp|Q05024|TRI1_YEAST(Protein TRI1 OS=Saccharomyces cerevisiae (strain ATCC 204508 / S288c) OX=559292 GN=TRI1 PE=1 SV=1)
BnaA01G0038900ZS	BnaA01G0038900ZS	PREDICTED: uncharacterized protein LOC103839449 isoform X2 [Brassica rapa]	2438	4.33	4.62	3.78	4.45	4.2	3.36	2.82	XP_009114298.1(uncharacterized protein LOC103839449 isoform X2 [Brassica rapa])	GO:0080008(cellular_component:Cul4-RING E3 ubiquitin ligase complex); GO:0071493(biological_process:cellular response to UV-B)				ENOG4110297(S:Function unknown)	ENOG4110297(WD40)	PF14580.8(LRR_9:Leucine-rich repeat); PF13855.8(LRR_8:Leucine rich repeat)	sp|Q99J79|DDB2_MOUSE(DNA damage-binding protein 2 OS=Mus musculus OX=10090 GN=Ddb2 PE=1 SV=1)
BnaA01G0039000ZS	BnaA01G0039000ZS	thioredoxin superfamily protein [Brassica napus]	913	9.17	11.83	10.88	8.88	8.08	7.68	12.01	VDD48047.1(unnamed protein product, partial [Brassica oleracea])					COG0526(O:Posttranslational modification, protein turnover, chaperones)	COG0526(Thioredoxin)	PF02114.18(Phosducin:Phosducin); PF00085.22(Thioredoxin:Thioredoxin)	sp|O64628|TXND9_ARATH(Thioredoxin domain-containing protein 9 homolog OS=Arabidopsis thaliana OX=3702 GN=At2g18990 PE=2 SV=1)
BnaA01G0039100ZS	BnaA01G0039100ZS	TIP41-like family protein [Brassica napus]	1084	5	4.22	4.57	5.21	4.82	3.81	3.67	AID60140.1(TIP41-like family protein [Brassica napus])	GO:0005829(cellular_component:cytosol); GO:0005634(cellular_component:nucleus); GO:0031929(biological_process:TOR signaling); GO:0043666(biological_process:regulation of phosphoprotein phosphatase activity)	K17607	TIPRL, TIP41		ENOG410XT96(S:Function unknown)	ENOG410XT96(TIP41, TOR signaling pathway regulator-like (S. cerevisiae))	PF04176.15(TIP41:TIP41-like family)	sp|Q8VXY4|TIPRL_ARATH(TIP41-like protein OS=Arabidopsis thaliana OX=3702 GN=TIP41L PE=2 SV=1)
BnaA01G0039200ZS	BnaA01G0039200ZS	altered xyloglucan 8 [Brassica napus]	2851	15.05	42.46	22.94	15.97	19.88	16.95	22.29	XP_013691942.1(alpha-L-fucosidase 2-like [Brassica napus])	GO:0048046(cellular_component:apoplast); GO:0004560(molecular_function:alpha-L-fucosidase activity); GO:0047513(molecular_function:1,2-alpha-L-fucosidase activity); GO:0005975(biological_process:carbohydrate metabolic process)	K15923	AXY8, FUC95A, afcA	map00511(Other glycan degradation)	ENOG410XPGV(S:Function unknown)	ENOG410XPGV(alpha-l-fucosidase)	PF14498.8(Glyco_hyd_65N_2:Glycosyl hydrolase family 65, N-terminal domain)	sp|Q8L7W8|FUCO2_ARATH(Alpha-L-fucosidase 2 OS=Arabidopsis thaliana OX=3702 GN=FUC95A PE=1 SV=1)
BnaA01G0039300ZS	BnaA01G0039300ZS	3-ketoacyl-CoA synthase 16 [Brassica napus]	1395	0	0	0	0	0	0	0	XP_013691043.1(3-ketoacyl-CoA synthase 16-like [Brassica napus])	GO:0006633(biological_process:fatty acid biosynthetic process); GO:0016021(cellular_component:integral component of membrane); GO:0016020(cellular_component:membrane); GO:0102337(molecular_function:3-oxo-cerotoyl-CoA synthase activity); GO:0102336(molecular_function:3-oxo-arachidoyl-CoA synthase activity); GO:0102338(molecular_function:3-oxo-lignoceronyl-CoA synthase activity); GO:0102756(molecul…	K15397	KCS	map04626(Plant-pathogen interaction); map00062(Fatty acid elongation)	COG3424(Q:Secondary metabolites biosynthesis, transport and catabolism)	COG3424(synthase)	PF08392.14(FAE1_CUT1_RppA:FAE1/Type III polyketide synthase-like protein); PF08541.12(ACP_syn_III_C:3-Oxoacyl-[acyl-carrier-protein (ACP)] synthase III C terminal); PF02797.17(Chal_sti_synt_C:Chalcone and stilbene synthases, C-terminal domain); PF00195.21(Chal_sti_synt_N:Chalcone and stilbene synthases, N-terminal domain); PF08545.12(ACP_syn_III:3-Oxoacyl-[acyl-carrier-protein (ACP)] synthase III)	sp|Q9SYZ0|KCS16_ARATH(3-ketoacyl-CoA synthase 16 OS=Arabidopsis thaliana OX=3702 GN=KCS16 PE=2 SV=1)
BnaA01G0039400ZS	BnaA01G0039400ZS	PREDICTED: aldehyde dehydrogenase family 3 member I1, chloroplastic isoform X1 [Brassica rapa]	1743	1.53	0.7	0.21	1.92	1.1	1.26	0.84	CAF2147061.1(unnamed protein product [Brassica napus])	GO:0009941(cellular_component:chloroplast envelope); GO:0009737(biological_process:response to abscisic acid); GO:0004029(molecular_function:aldehyde dehydrogenase (NAD) activity); GO:0016620(molecular_function:oxidoreductase activity, acting on the aldehyde or oxo group of donors, NAD or NADP as acceptor); GO:0009414(biological_process:response to water deprivation); GO:0033721(molecular_functio…	K00128	ALDH	map00310(Lysine degradation); map00561(Glycerolipid metabolism); map00280(Valine, leucine and isoleucine degradation); map01240(Biosynthesis of cofactors); map00903(Limonene and pinene degradation); map00330(Arginine and proline metabolism); map00053(Ascorbate and aldarate metabolism); map00380(Tryptophan metabolism); map00010(Glycolysis / Gluconeogenesis); map00620(Pyruvate metabolism); map00071…	COG1012(C:Energy production and conversion)	COG1012(Dehydrogenase)	PF00171.24(Aldedh:Aldehyde dehydrogenase family)	sp|Q8W033|AL3I1_ARATH(Aldehyde dehydrogenase family 3 member I1, chloroplastic OS=Arabidopsis thaliana OX=3702 GN=ALDH3I1 PE=1 SV=2)
BnaA01G0039500ZS	BnaA01G0039500ZS	BnaA01g02890D [Brassica napus]	1074	0	0	0	0	0	0	0	XP_013652207.1(cinnamyl alcohol dehydrogenase 5 [Brassica napus])	GO:0008270(molecular_function:zinc ion binding); GO:0016491(molecular_function:oxidoreductase activity)	K00083	CAD	map00940(Phenylpropanoid biosynthesis)	COG1064(C:Energy production and conversion)	COG1064(alcohol dehydrogenase)	PF08240.14(ADH_N:Alcohol dehydrogenase GroES-like domain); PF00107.28(ADH_zinc_N:Zinc-binding dehydrogenase); PF01262.23(AlaDh_PNT_C:Alanine dehydrogenase/PNT, C-terminal domain); PF02826.21(2-Hacid_dh_C:D-isomer specific 2-hydroxyacid dehydrogenase, NAD binding domain); PF13602.8(ADH_zinc_N_2:Zinc-binding dehydrogenase); PF03807.19(F420_oxidored:NADP oxidoreductase coenzyme F420-dependent)	sp|O49482|CADH5_ARATH(Cinnamyl alcohol dehydrogenase 5 OS=Arabidopsis thaliana OX=3702 GN=CAD5 PE=1 SV=1)
BnaA01G0039600ZS	BnaA01G0039600ZS	PREDICTED: agamous-like MADS-box protein AGL16 [Brassica rapa]	576	0.11	0	0.23	0	0	0	0	AID60134.1(agamous-like protein 16 [Brassica napus])	GO:0003700(molecular_function:transcription factor activity, sequence-specific DNA binding); GO:0046983(molecular_function:protein dimerization activity); GO:0005634(cellular_component:nucleus); GO:0045944(biological_process:positive regulation of transcription from RNA polymerase II promoter); GO:0000977(molecular_function:RNA polymerase II regulatory region sequence-specific DNA binding)	K09264	K09264		COG5068(K:Transcription)	COG5068(Transcription factor)	PF01486.19(K-box:K-box region)	sp|A2RVQ5|AGL16_ARATH(Agamous-like MADS-box protein AGL16 OS=Arabidopsis thaliana OX=3702 GN=AGL16 PE=1 SV=1)
BnaA01G0039700ZS	BnaA01G0039700ZS	PREDICTED: receptor protein kinase-like protein At4g34220 [Brassica rapa]	2247	2.07	7.67	4.94	2.71	2.44	3.25	3.1	XP_009115347.1(receptor protein kinase-like protein At4g34220 [Brassica rapa])	GO:0016021(cellular_component:integral component of membrane); GO:0005524(molecular_function:ATP binding); GO:0004672(molecular_function:protein kinase activity)				ENOG410YAQD(T:Signal transduction mechanisms)	ENOG410YAQD(LRR receptor-like serine threonine-protein kinase)	PF00069.27(Pkinase:Protein kinase domain); PF07714.19(PK_Tyr_Ser-Thr:Protein tyrosine and serine/threonine kinase); PF13855.8(LRR_8:Leucine rich repeat); PF08263.14(LRRNT_2:Leucine rich repeat N-terminal domain); PF12799.9(LRR_4:Leucine Rich repeats (2 copies))	sp|Q94C77|RPKL_ARATH(Receptor protein kinase-like protein At4g34220 OS=Arabidopsis thaliana OX=3702 GN=At4g34220 PE=2 SV=1)
BnaA01G0039800ZS	BnaA01G0039800ZS	PREDICTED: probable carbohydrate esterase At4g34215 [Brassica rapa]	1087	0.25	1.25	0.68	0.89	0.28	0.45	0.29	XP_013691940.1(probable carbohydrate esterase At4g34215 [Brassica napus])	GO:0016787(molecular_function:hydrolase activity)				ENOG4111I8E(S:Function unknown)	ENOG4111I8E(Carbohydrate esterase)	PF03629.20(SASA:Carbohydrate esterase, sialic acid-specific acetylesterase)	sp|Q8L9J9|CAES_ARATH(Probable carbohydrate esterase At4g34215 OS=Arabidopsis thaliana OX=3702 GN=At4g34215 PE=1 SV=2)
BnaA01G0039900ZS	BnaA01G0039900ZS	embryo sac development arrest 9 [Brassica napus]	2068	0.07	0.26	0.09	0.06	0.11	0.07	0.2	XP_009115555.2(D-3-phosphoglycerate dehydrogenase 1, chloroplastic [Brassica rapa])	GO:0051287(molecular_function:NAD binding); GO:0006564(biological_process:L-serine biosynthetic process); GO:0004617(molecular_function:phosphoglycerate dehydrogenase activity)	K00058	serA, PHGDH	map00270(Cysteine and methionine metabolism); map00260(Glycine, serine and threonine metabolism)	COG0111(E:Amino acid transport and metabolism)	COG0111(Dehydrogenase)	PF02826.21(2-Hacid_dh_C:D-isomer specific 2-hydroxyacid dehydrogenase, NAD binding domain); PF00389.32(2-Hacid_dh:D-isomer specific 2-hydroxyacid dehydrogenase, catalytic domain); PF19304.1(PGDH_inter:D-3-phosphoglycerate dehydrogenase intervening domain); PF01842.27(ACT:ACT domain); PF00670.23(AdoHcyase_NAD:S-adenosyl-L-homocysteine hydrolase, NAD binding domain); PF07991.14(IlvN:Acetohydroxy ac…	sp|O49485|SERA1_ARATH(D-3-phosphoglycerate dehydrogenase 1, chloroplastic OS=Arabidopsis thaliana OX=3702 GN=PGDH1 PE=1 SV=1)
BnaA01G0040000ZS	BnaA01G0040000ZS	stress enhanced protein 1 [Brassica napus]	438	25.84	22.23	23.66	25.47	16.98	16.5	19.38	XP_013652781.1(stress enhanced protein 1, chloroplastic [Brassica napus])	GO:0016021(cellular_component:integral component of membrane)				ENOG410Y6IC(S:Function unknown)	ENOG410Y6IC(stress enhanced protein 1)		sp|Q9M7I9|STEP1_ARATH(Stress enhanced protein 1, chloroplastic OS=Arabidopsis thaliana OX=3702 GN=SEP1 PE=2 SV=1)
BnaA01G0040100ZS	BnaA01G0040100ZS	PREDICTED: V-type proton ATPase subunit H-like [Brassica rapa]	1701	2.75	2.98	2.08	2.52	1.95	1.25	1.59	XP_009115735.1(V-type proton ATPase subunit H [Brassica rapa])	GO:0000221(cellular_component:vacuolar proton-transporting V-type ATPase, V1 domain); GO:0020037(molecular_function:heme binding); GO:0046961(molecular_function:proton-transporting ATPase activity, rotational mechanism)	K02144	ATPeV1H	map04145(Phagosome); map00190(Oxidative phosphorylation)	COG5231(C:Energy production and conversion)	COG5231(subunit (H)	PF03224.16(V-ATPase_H_N:V-ATPase subunit H); PF11698.10(V-ATPase_H_C:V-ATPase subunit H); PF04826.15(Arm_2:Armadillo-like)	sp|Q9LX65|VATH_ARATH(V-type proton ATPase subunit H OS=Arabidopsis thaliana OX=3702 GN=VHA-H PE=1 SV=1)
BnaA01G0040200ZS	BnaA01G0040200ZS	BnaA01g02960D [Brassica napus]	1008	0	0	0	0	0	0	0	XP_022546237.1(F-box protein At3g62230-like [Brassica napus])					ENOG41116FA(S:Function unknown)	ENOG41116FA(Has 41 Blast hits to 26 proteins in 2 species Archae - 0)	PF08387.12(FBD:FBD); PF00646.35(F-box:F-box domain)	sp|Q9M1Q1|FB215_ARATH(F-box protein At3g62230 OS=Arabidopsis thaliana OX=3702 GN=At3g62230 PE=1 SV=1)
BnaA01G0040300ZS	BnaA01G0040300ZS	cyclin D-type protein [Brassica napus]	1122	0.32	1.11	1.31	0.69	0.78	0.36	0.66	XP_013692409.1(cyclin-D3-1-like [Brassica napus])	GO:0051301(biological_process:cell division); GO:0007049(biological_process:cell cycle)	K14505	CYCD3	map04075(Plant hormone signal transduction)	ENOG410XRKC(D:Cell cycle control, cell division, chromosome partitioning)	ENOG410XRKC((DC) complex that phosphorylates and inhibits members of the retinoblastoma (RB) protein family including RB1 and regulates the cell-cycle during G(1) S transition. Phosphorylation of RB1 allows dissociation of the transcription factor E2F from the RB E2F complex and the subsequent transcription of E2F target genes which are responsible for the progression through the G(1) phase. Hypo…	PF00134.25(Cyclin_N:Cyclin, N-terminal domain); PF02984.21(Cyclin_C:Cyclin, C-terminal domain)	sp|P42753|CCD31_ARATH(Cyclin-D3-1 OS=Arabidopsis thaliana OX=3702 GN=CYCD3-1 PE=1 SV=3)
BnaA01G0040400ZS	BnaA01G0040400ZS	BnaC01g04230D [Brassica napus]	2148	1.87	1.32	1.95	1.47	1.94	1.5	1.33	CAG7886363.1(unnamed protein product [Brassica rapa])	GO:0003676(molecular_function:nucleic acid binding)				ENOG410YKNR(S:Function unknown); ENOG410Y4IE(S:Function unknown)	ENOG410YKNR(G-patch domain); ENOG410Y4IE(C2)	PF00168.32(C2:C2 domain); PF01585.25(G-patch:G-patch domain); PF17780.3(OCRE:OCRE domain)	sp|Q25AG5|ERG3_ORYSI(Elicitor-responsive protein 3 OS=Oryza sativa subsp. indica OX=39946 GN=ERG3 PE=2 SV=1)
BnaA01G0040500ZS	BnaA01G0040500ZS	PREDICTED: UDP-glycosyltransferase 73B1 [Brassica rapa]	1677	0.24	0.15	1.73	0.1	0.31	0.31	0.09	XP_013653205.1(UDP-glycosyltransferase 73B1 [Brassica napus])	GO:0008194(molecular_function:UDP-glycosyltransferase activity)	K23260	TOGT1	map00940(Phenylpropanoid biosynthesis)	COG1819(S:Function unknown)	COG1819(Transferase)	PF00201.20(UDPGT:UDP-glucoronosyl and UDP-glucosyl transferase)	sp|Q8VZE9|U73B1_ARATH(UDP-glycosyltransferase 73B1 OS=Arabidopsis thaliana OX=3702 GN=UGT73B1 PE=2 SV=1)
BnaA01G0040600ZS	BnaA01G0040600ZS	UDP-glucosyl transferase 73B2 [Brassica napus]	1461	0.14	0	6.37	0	0.08	0	0.03	AID60125.1(UDP-glucosyl transferase 73B2 [Brassica napus])	GO:0008194(molecular_function:UDP-glycosyltransferase activity)	K23260	TOGT1	map00940(Phenylpropanoid biosynthesis)	COG1819(S:Function unknown)	COG1819(Transferase)	PF00201.20(UDPGT:UDP-glucoronosyl and UDP-glucosyl transferase)	sp|Q8W491|U73B3_ARATH(UDP-glycosyltransferase 73B3 OS=Arabidopsis thaliana OX=3702 GN=UGT73B3 PE=2 SV=1)
BnaA01G0040700ZS	BnaA01G0040700ZS	PREDICTED: UDP-glycosyltransferase 73B3-like [Brassica rapa]	1449	0	0	0	0	0	0	0	CAG7886366.1(unnamed protein product [Brassica rapa])	GO:0008194(molecular_function:UDP-glycosyltransferase activity)	K23260	TOGT1	map00940(Phenylpropanoid biosynthesis)	COG1819(S:Function unknown)	COG1819(Transferase)	PF00201.20(UDPGT:UDP-glucoronosyl and UDP-glucosyl transferase)	sp|Q8W491|U73B3_ARATH(UDP-glycosyltransferase 73B3 OS=Arabidopsis thaliana OX=3702 GN=UGT73B3 PE=2 SV=1)
BnaA01G0040800ZS	BnaA01G0040800ZS	PREDICTED: polyadenylate-binding protein 2 [Brassica rapa]	2268	45.24	72.07	63.09	52.36	56.42	55.64	45.17	CAG7886368.1(unnamed protein product [Brassica rapa])	GO:0005737(cellular_component:cytoplasm); GO:1990904(cellular_component:ribonucleoprotein complex); GO:0003723(molecular_function:RNA binding)	K13126	PABPC	map03018(RNA degradation); map03015(mRNA surveillance pathway)	ENOG410XR5X(S:Function unknown)	ENOG410XR5X(poly(A) binding protein, cytoplasmic)	PF00076.24(RRM_1:RNA recognition motif. (a.k.a. RRM, RBD, or RNP domain)); PF00658.20(PABP:Poly-adenylate binding protein, unique domain); PF00571.30(CBS:CBS domain); PF13893.8(RRM_5:RNA recognition motif. (a.k.a. RRM, RBD, or RNP domain)); PF16842.7(RRM_occluded:Occluded RNA-recognition motif)	sp|P42731|PABP2_ARATH(Polyadenylate-binding protein 2 OS=Arabidopsis thaliana OX=3702 GN=PAB2 PE=1 SV=1)
BnaA01G0040900ZS	BnaA01G0040900ZS		3776	16.49	13.24	15.93	16.66	15.53	10.98	10.36	XP_013657810.1(probable E3 ubiquitin ligase SUD1 isoform X1 [Brassica napus])	GO:0010143(biological_process:cutin biosynthetic process); GO:0042335(biological_process:cuticle development); GO:0016021(cellular_component:integral component of membrane); GO:0008299(biological_process:isoprenoid biosynthetic process); GO:1900490(biological_process:positive regulation of hydroxymethylglutaryl-CoA reductase (NADPH) activity); GO:0008270(molecular_function:zinc ion binding); GO:0…	K10661	MARCH6, DOA10	map04141(Protein processing in endoplasmic reticulum)	COG5183(O:Posttranslational modification, protein turnover, chaperones)	COG5183((Membrane-Associated Ring finger (C3HC4)))	PF12906.9(RINGv:RING-variant domain)	sp|F4JKK0|SUD1_ARATH(Probable E3 ubiquitin ligase SUD1 OS=Arabidopsis thaliana OX=3702 GN=SUD1 PE=1 SV=1)
BnaA01G0041000ZS	BnaA01G0041000ZS	demeter-like protein 3 [Brassica napus]	1683	1.49	1.35	1.62	1.59	1.55	1.27	1.01	XP_013657703.1(DEMETER-like protein 3 [Brassica napus])	GO:0003824(molecular_function:catalytic activity); GO:0006284(biological_process:base-excision repair); GO:0005634(cellular_component:nucleus); GO:0003677(molecular_function:DNA binding)				COG0177(L:Replication, recombination and repair)	COG0177(endonuclease III)	PF15628.8(RRM_DME:RRM in Demeter); PF15629.8(Perm-CXXC:Permuted single zf-CXXC unit)	sp|O49498|DML3_ARATH(DEMETER-like protein 3 OS=Arabidopsis thaliana OX=3702 GN=DML3 PE=2 SV=2)
BnaA01G0041100ZS	BnaA01G0041100ZS	demetre-like protein 3 [Brassica napus]	1776	0	0	0	0	0.11	0	0	XP_013657703.1(DEMETER-like protein 3 [Brassica napus])	GO:0003824(molecular_function:catalytic activity); GO:0006284(biological_process:base-excision repair); GO:0005634(cellular_component:nucleus); GO:0003677(molecular_function:DNA binding)				COG0177(L:Replication, recombination and repair)	COG0177(endonuclease III)		sp|O49498|DML3_ARATH(DEMETER-like protein 3 OS=Arabidopsis thaliana OX=3702 GN=DML3 PE=2 SV=2)
BnaA01G0041200ZS	BnaA01G0041200ZS	BnaC01g04310D [Brassica napus]	1404	1.13	1.06	1.78	1.45	1.46	1.42	1.4	XP_013657429.1(protein DJ-1 homolog C-like [Brassica napus])	GO:0016021(cellular_component:integral component of membrane)				COG0693(S:Function unknown)	COG0693(PfpI family)	PF01965.26(DJ-1_PfpI:DJ-1/PfpI family)	sp|Q8VY09|DJ1C_ARATH(Protein DJ-1 homolog C OS=Arabidopsis thaliana OX=3702 GN=DJ1C PE=2 SV=1)
BnaA01G0041300ZS	BnaA01G0041300ZS	PREDICTED: ABSCISIC ACID-INSENSITIVE 5-like protein 6 [Brassica rapa]	1233	1.94	3.16	1.07	2.06	1.77	1.31	1.51	CAF2147101.1(unnamed protein product [Brassica napus])	GO:0003700(molecular_function:transcription factor activity, sequence-specific DNA binding); GO:0005634(cellular_component:nucleus); GO:0045893(biological_process:positive regulation of transcription, DNA-templated)	K14432	ABF	map04075(Plant hormone signal transduction)	ENOG410YB2M(K:Transcription)	ENOG410YB2M(Transcription factor)	PF00170.23(bZIP_1:bZIP transcription factor); PF07716.17(bZIP_2:Basic region leucine zipper)	sp|Q9M7Q3|AI5L6_ARATH(ABSCISIC ACID-INSENSITIVE 5-like protein 6 OS=Arabidopsis thaliana OX=3702 GN=ABF3 PE=1 SV=1)
BnaA01G0041400ZS	BnaA01G0041400ZS	At4g33980-like protein [Brassica napus]	615	8.22	12.28	13.67	7.82	10.23	11.7	8.54	XP_013666341.1(uncharacterized protein LOC106370891 [Brassica napus])	GO:0009409(biological_process:response to cold); GO:0042752(biological_process:regulation of circadian rhythm)				ENOG4111AIT(S:Function unknown)	ENOG4111AIT(-)		sp|Q8L983|COR28_ARATH(Cold-regulated protein 28 OS=Arabidopsis thaliana OX=3702 GN=COR28 PE=1 SV=1)
BnaA01G0041500ZS	BnaA01G0041500ZS	PREDICTED: pollen-specific leucine-rich repeat extensin-like protein 4 [Brassica rapa]	2361	0.05	0.02	0.02	0.1	0.02	0	0.02	XP_022548070.1(pollen-specific leucine-rich repeat extensin-like protein 4 isoform X2 [Brassica napus])					ENOG410Y973(S:Function unknown)	ENOG410Y973(leucine-rich repeat extensin-like protein)	PF13855.8(LRR_8:Leucine rich repeat)	sp|O81765|PLRX4_ARATH(Pollen-specific leucine-rich repeat extensin-like protein 4 OS=Arabidopsis thaliana OX=3702 GN=PEX4 PE=2 SV=1)
BnaA01G0041600ZS	BnaA01G0041600ZS	At4g33960-like protein [Brassica napus]	198	12.17	0	0	0	0	0	0	XP_009118175.1(uncharacterized protein LOC103843199 [Brassica rapa])					ENOG41104ZZ(S:Function unknown)	ENOG41104ZZ(at4g33960 (e)
BnaA01G0041700ZS	BnaA01G0041700ZS	PREDICTED: serine/threonine-protein kinase SRK2E [Brassica rapa]	1020	0	0.05	0	0.09	0	0.12	0	CAG7886377.1(unnamed protein product [Brassica rapa])	GO:0071485(biological_process:cellular response to absence of light); GO:0010359(biological_process:regulation of anion channel activity); GO:0071244(biological_process:cellular response to carbon dioxide); GO:0042742(biological_process:defense response to bacterium); GO:0009414(biological_process:response to water deprivation); GO:0009651(biological_process:response to salt stress); GO:0035556(b…	K14498	SNRK2	map04016(MAPK signaling pathway - plant); map04075(Plant hormone signal transduction)	COG0515(T:Signal transduction mechanisms)	COG0515(Serine Threonine protein kinase)	PF00069.27(Pkinase:Protein kinase domain); PF07714.19(PK_Tyr_Ser-Thr:Protein tyrosine and serine/threonine kinase)	sp|Q940H6|SRK2E_ARATH(Serine/threonine-protein kinase SRK2E OS=Arabidopsis thaliana OX=3702 GN=SRK2E PE=1 SV=1)
BnaA01G0041800ZS	BnaA01G0041800ZS	PREDICTED: armadillo repeat-containing protein 6 [Brassica rapa]	1923	2.94	3.88	3.54	4.6	3.39	3.28	2.72	XP_013656952.1(armadillo repeat-containing protein 6-like [Brassica napus])		K24166	ARMC6		ENOG410XR4D(S:Function unknown)	ENOG410XR4D(armadillo repeat containing 6)
BnaA01G0041900ZS	BnaA01G0041900ZS	PREDICTED: E3 ubiquitin-protein ligase RNF170 isoform X1 [Brassica rapa]	630	1.95	3.49	3.29	2.8	2.91	2.16	2.91	XP_009118500.1(E3 ubiquitin-protein ligase RNF170 isoform X1 [Brassica rapa])	GO:0016021(cellular_component:integral component of membrane); GO:0046872(molecular_function:metal ion binding); GO:0061630(molecular_function:ubiquitin protein ligase activity); GO:0005783(cellular_component:endoplasmic reticulum)	K15707	RNF170		ENOG410XTFS(O:Posttranslational modification, protein turnover, chaperones)	ENOG410XTFS(Ring finger protein)	PF00097.27(zf-C3HC4:Zinc finger, C3HC4 type (RING finger)); PF13445.8(zf-RING_UBOX:RING-type zinc-finger); PF15227.8(zf-C3HC4_4:zinc finger of C3HC4-type, RING); PF13920.8(zf-C3HC4_3:Zinc finger, C3HC4 type (RING finger))	sp|Q5PPX5|RN170_XENLA(E3 ubiquitin-protein ligase RNF170 OS=Xenopus laevis OX=8355 GN=rnf170 PE=2 SV=1)
BnaA01G0042000ZS	BnaA01G0042000ZS	PREDICTED: zinc finger SWIM domain-containing protein 7 [Brassica rapa]	486	2.6	4.44	3.99	3.61	2.51	2.08	2.1	CAF2067991.1(unnamed protein product [Brassica napus])	GO:0003735(molecular_function:structural constituent of ribosome); GO:0015935(cellular_component:small ribosomal subunit); GO:0003723(molecular_function:RNA binding); GO:0006412(biological_process:translation)				ENOG4112D11(S:Function unknown)	ENOG4112D11(zinc finger, SWIM-type containing 7)		sp|Q55FI7|ZSWM7_DICDI(Zinc finger SWIM domain-containing protein 7 homolog OS=Dictyostelium discoideum OX=44689 GN=zswim7 PE=3 SV=1)
BnaA01G0042100ZS	BnaA01G0042100ZS	suppressor of SNI1 2 [Brassica napus]	246	38.55	49.01	71.42	47.52	50.39	42.01	43.71	CAF2147115.1(unnamed protein product [Brassica napus])	GO:0003735(molecular_function:structural constituent of ribosome); GO:0005840(cellular_component:ribosome); GO:0022627(cellular_component:cytosolic small ribosomal subunit); GO:0008270(molecular_function:zinc ion binding); GO:0006412(biological_process:translation)	K02980	RP-S29e, RPS29	map03010(Ribosome)	COG0199(J:Translation, ribosomal structure and biogenesis)	COG0199(Binds 16S rRNA, required for the assembly of 30S particles and may also be responsible for determining the conformation of the 16S rRNA at the A site (By similarity))	PF00253.23(Ribosomal_S14:Ribosomal protein S14p/S29e)	sp|Q680P8|RS29_ARATH(40S ribosomal protein S29 OS=Arabidopsis thaliana OX=3702 GN=RPS29A PE=3 SV=2)
BnaA01G0042200ZS	BnaA01G0042200ZS	PREDICTED: transcription factor bHLH85-like [Brassica rapa]	867	0	0	0	0	0	0	0	XP_013666273.1(transcription factor bHLH85 [Brassica napus])	GO:0046983(molecular_function:protein dimerization activity); GO:0005634(cellular_component:nucleus)				ENOG410YM1P(K:Transcription)	ENOG410YM1P(helix-loop-helix DNA-binding domain containing protein)		sp|Q84WK0|RSL2_ARATH(Transcription factor RSL2 OS=Arabidopsis thaliana OX=3702 GN=RSL2 PE=2 SV=1)
BnaA01G0042300ZS	BnaA01G0042300ZS	peroxidase superfamily protein [Brassica napus]	1206	0	0	0	0	0	0	0	XP_013666260.1(putative Peroxidase 48 isoform X1 [Brassica napus])	GO:0020037(molecular_function:heme binding); GO:0006979(biological_process:response to oxidative stress); GO:0005576(cellular_component:extracellular region); GO:0042744(biological_process:hydrogen peroxide catabolic process); GO:0046872(molecular_function:metal ion binding); GO:0004601(molecular_function:peroxidase activity)	K00430	E1.11.1.7	map00940(Phenylpropanoid biosynthesis)	ENOG410YD1D(S:Function unknown)	ENOG410YD1D(peroxidase)	PF00141.25(peroxidase:Peroxidase)	sp|O81755|PER48_ARATH(Putative Peroxidase 48 OS=Arabidopsis thaliana OX=3702 GN=PER48 PE=3 SV=3)
BnaA01G0042400ZS	BnaA01G0042400ZS	At4g33800-like protein [Brassica napus]	576	2.06	3.15	2.99	1.52	0.51	3.17	1.19	XP_033136839.1(uncharacterized protein LOC103844069 isoform X1 [Brassica rapa])	GO:0009691(biological_process:cytokinin biosynthetic process)				ENOG410Z950(S:Function unknown); ENOG410YPQF(S:Function unknown)	ENOG410Z950(-); ENOG410YPQF(expressed protein)		sp|Q8L9K4|SOFL5_ARATH(Protein SOB FIVE-LIKE 5 OS=Arabidopsis thaliana OX=3702 GN=SOFL5 PE=2 SV=1)
BnaA01G0042500ZS	BnaA01G0042500ZS	PREDICTED: probable manganese-transporting ATPase PDR2 [Brassica rapa]	393	0	0	0.84	0	3.54	0.1	4.48	XP_013656703.1(probable manganese-transporting ATPase PDR2 isoform X1 [Brassica napus])	GO:0006874(biological_process:cellular calcium ion homeostasis); GO:0016021(cellular_component:integral component of membrane); GO:0000166(molecular_function:nucleotide binding); GO:0005524(molecular_function:ATP binding); GO:0019829(molecular_function:cation-transporting ATPase activity)	K14950	ATP13A1, SPF1		COG0474(P:Inorganic ion transport and metabolism)	COG0474(P-type atpase)		sp|Q9LT02|PDR2_ARATH(Probable manganese-transporting ATPase PDR2 OS=Arabidopsis thaliana OX=3702 GN=PDR2 PE=1 SV=1)
BnaA01G0042600ZS	BnaA01G0042600ZS	PREDICTED: fatty acyl-CoA reductase 3 [Brassica rapa]	1693	0	0	0	0	0.03	0	0	XP_009119230.1(fatty acyl-CoA reductase 3 [Brassica rapa])	GO:0102965(molecular_function:alcohol-forming fatty acyl-CoA reductase activity); GO:0080019(molecular_function:fatty-acyl-CoA reductase (alcohol-forming) activity); GO:0006629(biological_process:lipid metabolic process)	K13356	FAR	map04146(Peroxisome); map00073(Cutin, suberine and wax biosynthesis)	ENOG410XS7R(S:Function unknown)	ENOG410XS7R(fatty-acyl-CoA reductase (alcohol-forming) activity)	PF07993.14(NAD_binding_4:Male sterility protein); PF03015.21(Sterile:Male sterility protein); PF16363.7(GDP_Man_Dehyd:GDP-mannose 4,6 dehydratase); PF01370.23(Epimerase:NAD dependent epimerase/dehydratase family); PF04321.19(RmlD_sub_bind:RmlD substrate binding domain)	sp|Q93ZB9|FACR3_ARATH(Fatty acyl-CoA reductase 3 OS=Arabidopsis thaliana OX=3702 GN=FAR3 PE=1 SV=1)
BnaA01G0042700ZS	BnaA01G0042700ZS	PREDICTED: uncharacterized protein LOC103844261 [Brassica rapa]	630	10.07	16.11	11.82	9.1	9.07	13.86	9.99	XP_009119341.1(protein SHORT HYPOCOTYL IN WHITE LIGHT 1 [Brassica rapa])	GO:0016021(cellular_component:integral component of membrane); GO:0009787(biological_process:regulation of abscisic acid-activated signaling pathway); GO:0010100(biological_process:negative regulation of photomorphogenesis)				ENOG410YPQF(S:Function unknown)	ENOG410YPQF(expressed protein)		sp|F4I3V6|SHW1_ARATH(Protein SHORT HYPOCOTYL IN WHITE LIGHT 1 OS=Arabidopsis thaliana OX=3702 GN=SHW1 PE=1 SV=1)
BnaA01G0042800ZS	BnaA01G0042800ZS	BnaAnng34680D [Brassica napus]	1161	2.24	1.53	2.05	2.53	2.19	1.48	1.77	KAG5412839.1(hypothetical protein IGI04_000406 [Brassica rapa subsp. trilocularis])	GO:0047325(molecular_function:inositol tetrakisphosphate 1-kinase activity); GO:0000287(molecular_function:magnesium ion binding); GO:0005524(molecular_function:ATP binding); GO:0032957(biological_process:inositol trisphosphate metabolic process); GO:0052725(molecular_function:inositol-1,3,4-trisphosphate 6-kinase activity); GO:0052726(molecular_function:inositol-1,3,4-trisphosphate 5-kinase acti…	K00913	ITPK1	map04070(Phosphatidylinositol signaling system); map00562(Inositol phosphate metabolism)	ENOG4110KIK(G:Carbohydrate transport and metabolism)	ENOG4110KIK(inositol-tetrakisphosphate 1-kinase)	PF05770.13(Ins134_P3_kin:Inositol 1,3,4-trisphosphate 5/6-kinase ATP-grasp domain); PF17927.3(Ins134_P3_kin_N:Inositol 1,3,4-trisphosphate 5/6-kinase pre-ATP-grasp domain)	sp|O81893|ITPK2_ARATH(Inositol-tetrakisphosphate 1-kinase 2 OS=Arabidopsis thaliana OX=3702 GN=ITPK2 PE=1 SV=3)
BnaA01G0042900ZS	BnaA01G0042900ZS	tRNA synthetase class II (D, K and N) family protein [Brassica napus]	2061	1.02	1.42	1.25	1.44	1.49	0.87	0.97	KAG5412840.1(hypothetical protein IGI04_000407 [Brassica rapa subsp. trilocularis])	GO:0005737(cellular_component:cytoplasm); GO:0006418(biological_process:tRNA aminoacylation for protein translation); GO:0004812(molecular_function:aminoacyl-tRNA ligase activity); GO:0005524(molecular_function:ATP binding); GO:0003677(molecular_function:DNA binding)	K01876	DARS2, aspS	map00970(Aminoacyl-tRNA biosynthesis)	COG0173(J:Translation, ribosomal structure and biogenesis)	COG0173(aspartyl-trna synthetase)	PF00152.22(tRNA-synt_2:tRNA synthetases class II (D, K and N)); PF02938.16(GAD:GAD domain); PF01336.27(tRNA_anti-codon:OB-fold nucleic acid binding domain)	sp|F4JJT9|SYDM_ARATH(Aspartate--tRNA ligase, chloroplastic/mitochondrial OS=Arabidopsis thaliana OX=3702 GN=At4g33760 PE=2 SV=1)
BnaA01G0043000ZS	BnaA01G0043000ZS	At4g33740-like protein [Brassica napus]	1320	39.06	43.36	40.83	36.27	32.39	27.79	21.12	KAG5412841.1(hypothetical protein IGI04_000408 [Brassica rapa subsp. trilocularis])	GO:0016021(cellular_component:integral component of membrane)				ENOG410YZ75(S:Function unknown)	ENOG410YZ75(-)
BnaA01G0043100ZS	BnaA01G0043100ZS	PREDICTED: DUF21 domain-containing protein At4g33700 [Brassica rapa]	1637	12.03	9.95	12.08	12.85	12.02	5.51	8.13	XP_013655633.1(DUF21 domain-containing protein At4g33700 [Brassica napus])	GO:0016021(cellular_component:integral component of membrane); GO:0043231(cellular_component:intracellular membrane-bounded organelle); GO:0005886(cellular_component:plasma membrane)	K16302	CNNM		COG1253(P:Inorganic ion transport and metabolism)	COG1253(CBS Domain protein)	PF01595.22(DUF21:Cyclin M transmembrane N-terminal domain); PF00571.30(CBS:CBS domain)	sp|Q8VZI2|Y4370_ARATH(DUF21 domain-containing protein At4g33700 OS=Arabidopsis thaliana OX=3702 GN=CBSDUF6 PE=1 SV=1)
BnaA01G0043200ZS	BnaA01G0043200ZS	L,L-diaminopimelate aminotransferase [Brassica napus]	1377	0.03	0	0	0.03	0	0	0	XP_018510133.2(LL-diaminopimelate aminotransferase, chloroplastic isoform X1 [Brassica rapa])	GO:0010285(molecular_function:L,L-diaminopimelate aminotransferase activity); GO:0009862(biological_process:systemic acquired resistance, salicylic acid mediated signaling pathway); GO:0009570(cellular_component:chloroplast stroma); GO:0008483(molecular_function:transaminase activity); GO:0009058(biological_process:biosynthetic process); GO:0009089(biological_process:lysine biosynthetic process v…	K10206	E2.6.1.83	map00300(Lysine biosynthesis)	COG0436(E:Amino acid transport and metabolism)	COG0436(aminotransferase)	PF00155.23(Aminotran_1_2:Aminotransferase class I and II); PF04864.15(Alliinase_C:Allinase)	sp|Q93ZN9|DAPAT_ARATH(LL-diaminopimelate aminotransferase, chloroplastic OS=Arabidopsis thaliana OX=3702 GN=DAP PE=1 SV=1)
BnaA01G0043300ZS	BnaA01G0043300ZS	PREDICTED: uncharacterized protein LOC103845257 [Brassica rapa]	249	0	0	0	0	0	7.7	0	XP_009120372.1(uncharacterized protein LOC103845257 [Brassica rapa])					ENOG411070K(S:Function unknown); ENOG411070E(S:Function unknown)	ENOG411070K(-); ENOG411070E(-)
BnaA01G0043400ZS	BnaA01G0043400ZS	At4g33660-like protein [Brassica napus]	222	0	0	0	0	0	0	0	CAA20579.1(putative protein [Arabidopsis thaliana])	GO:0016021(cellular_component:integral component of membrane)						PF12734.9(CYSTM:Cysteine-rich TM module stress tolerance)
BnaA01G0043500ZS	BnaA01G0043500ZS	PREDICTED: dynamin-related protein 3A isoform X2 [Brassica rapa]	2940	4.36	4.51	5.13	5.02	6.85	3.84	4.72	XP_013735195.1(dynamin-related protein 3A isoform X2 [Brassica napus])	GO:0003924(molecular_function:GTPase activity); GO:0005525(molecular_function:GTP binding)	K17065	DNM1L		COG0699(S:Function unknown)	COG0699(Dynamin family)	PF01031.22(Dynamin_M:Dynamin central region); PF00350.25(Dynamin_N:Dynamin family); PF02212.20(GED:Dynamin GTPase effector domain); PF01926.25(MMR_HSR1:50S ribosome-binding GTPase)	sp|Q8S944|DRP3A_ARATH(Dynamin-related protein 3A OS=Arabidopsis thaliana OX=3702 GN=DRP3A PE=1 SV=2)
BnaA01G0043600ZS	BnaA01G0043600ZS	PREDICTED: costars family protein ST45-2 [Brassica rapa]	288	0.98	11.2	4.65	7.45	8.61	5.58	11.2	XP_009120730.1(costars family protein ST45-2 [Brassica rapa])	GO:0005829(cellular_component:cytosol); GO:0032970(biological_process:regulation of actin filament-based process)				ENOG410XR7V(S:Function unknown)	ENOG410XR7V(actin-binding Rho activating protein)	PF14705.8(Costars:Costars)	sp|B4YYA9|COSA_EUTHA(Costars family protein ST45-2 OS=Eutrema halophilum OX=98038 PE=3 SV=1)
BnaA01G0043700ZS	BnaA01G0043700ZS	BnaA01g03340D [Brassica napus]	591	4.78	7.23	3.5	3.71	5.02	2.88	5.08	CAF2147183.1(unnamed protein product [Brassica napus])	GO:0016021(cellular_component:integral component of membrane)				ENOG410Y85W(S:Function unknown)	ENOG410Y85W(COPI associated protein)	PF08507.12(COPI_assoc:COPI associated protein)
BnaA01G0043800ZS	BnaA01G0043800ZS	PREDICTED: probable ubiquitin-like-specific protease 2A [Brassica rapa]	2493	1.11	1.46	1.42	1.65	1.65	1.27	1.08	CAF2147185.1(unnamed protein product [Brassica napus])	GO:0008234(molecular_function:cysteine-type peptidase activity)	K08596	SENP7		COG5160(O:Posttranslational modification, protein turnover, chaperones)	COG5160(SUMO1 sentrin specific peptidase)	PF02902.21(Peptidase_C48:Ulp1 protease family, C-terminal catalytic domain)	sp|Q0WKV8|ULP2A_ARATH(Probable ubiquitin-like-specific protease 2A OS=Arabidopsis thaliana OX=3702 GN=ULP2A PE=2 SV=2)
BnaA01G0043900ZS	BnaA01G0043900ZS	BnaA01g03360D [Brassica napus]	1224	4.7	3.75	3.14	5.86	3.51	2.23	1.5	CAF2147187.1(unnamed protein product, partial [Brassica napus])	GO:0015976(biological_process:carbon utilization); GO:0004089(molecular_function:carbonate dehydratase activity); GO:0008270(molecular_function:zinc ion binding)	K01673	cynT, can	map00910(Nitrogen metabolism)	COG0491(S:Function unknown); COG0288(P:Inorganic ion transport and metabolism)	COG0491(Beta-lactamase domain protein); COG0288(carbonic anhydrase)	PF00484.21(Pro_CA:Carbonic anhydrase)	sp|Q94CE3|BCA5_ARATH(Beta carbonic anhydrase 5, chloroplastic OS=Arabidopsis thaliana OX=3702 GN=BCA5 PE=2 SV=1)
BnaA01G0044000ZS	BnaA01G0044000ZS	PREDICTED: uncharacterized protein LOC103846052 [Brassica rapa]	1107	11.03	9.13	11.57	12.04	10.26	8.04	8.99	XP_009121254.1(uncharacterized protein LOC103846052 [Brassica rapa])	GO:0004089(molecular_function:carbonate dehydratase activity); GO:0015976(biological_process:carbon utilization); GO:0046685(biological_process:response to arsenic-containing substance); GO:0019904(molecular_function:protein domain specific binding); GO:0008270(molecular_function:zinc ion binding)				COG0491(S:Function unknown)	COG0491(Beta-lactamase domain protein)	PF00753.29(Lactamase_B:Metallo-beta-lactamase superfamily); PF13370.8(Fer4_13:4Fe-4S single cluster domain of Ferredoxin I); PF14597.8(Lactamase_B_5:Metallo-beta-lactamase superfamily)
BnaA01G0044100ZS	BnaA01G0044100ZS		3153	1.1	1.54	0.91	1.05	0.9	0.81	0.9	KAG5412854.1(hypothetical protein IGI04_000421 [Brassica rapa subsp. trilocularis])	GO:0016021(cellular_component:integral component of membrane); GO:0005774(cellular_component:vacuolar membrane); GO:0015079(molecular_function:potassium ion transmembrane transporter activity); GO:0005886(cellular_component:plasma membrane)				COG3158(P:Inorganic ion transport and metabolism)	COG3158(Transport of potassium into the cell (By similarity))	PF02705.18(K_trans:K+ potassium transporter)	sp|Q8LPL8|POT13_ARATH(Potassium transporter 13 OS=Arabidopsis thaliana OX=3702 GN=POT13 PE=1 SV=1)
BnaA01G0044200ZS	BnaA01G0044200ZS	BnaA01g03390D [Brassica napus]	2856	1.17	1.51	1.53	1.13	1.4	1.09	0.96	XP_013735191.1(copper-transporting ATPase PAA1, chloroplastic isoform X1 [Brassica napus])	GO:0009941(cellular_component:chloroplast envelope); GO:0009570(cellular_component:chloroplast stroma); GO:0016021(cellular_component:integral component of membrane); GO:0019829(molecular_function:cation-transporting ATPase activity); GO:0055070(biological_process:copper ion homeostasis); GO:0016531(molecular_function:copper chaperone activity); GO:0005375(molecular_function:copper ion transmembr…	K17686	copA, ctpA, ATP7	map04016(MAPK signaling pathway - plant)	COG2217(P:Inorganic ion transport and metabolism)	COG2217(p-type ATPase)	PF00122.22(E1-E2_ATPase:E1-E2 ATPase); PF00702.28(Hydrolase:haloacid dehalogenase-like hydrolase); PF00403.28(HMA:Heavy-metal-associated domain); PF08282.14(Hydrolase_3:haloacid dehalogenase-like hydrolase)	sp|Q9SZC9|HMA6_ARATH(Copper-transporting ATPase PAA1, chloroplastic OS=Arabidopsis thaliana OX=3702 GN=PAA1 PE=1 SV=1)
BnaA01G0044300ZS	BnaA01G0044300ZS	BnaA01g03400D [Brassica napus]	1765	7.94	9.79	9.92	9.57	8.79	5.47	6.28	KAG5412856.1(hypothetical protein IGI04_000423 [Brassica rapa subsp. trilocularis])	GO:0008652(biological_process:cellular amino acid biosynthetic process); GO:0009534(cellular_component:chloroplast thylakoid); GO:0009423(biological_process:chorismate biosynthetic process); GO:0003849(molecular_function:3-deoxy-7-phosphoheptulonate synthase activity); GO:0009073(biological_process:aromatic amino acid family biosynthetic process); GO:0009507(cellular_component:chloroplast)	K01626	E2.5.1.54, aroF, aroG, aroH	map00400(Phenylalanine, tyrosine and tryptophan biosynthesis)	COG3200(E:Amino acid transport and metabolism)	COG3200(phospho-2-dehydro-3-deoxyheptonate aldolase)	PF01474.18(DAHP_synth_2:Class-II DAHP synthetase family)	sp|Q00218|AROG_ARATH(Phospho-2-dehydro-3-deoxyheptonate aldolase 2, chloroplastic OS=Arabidopsis thaliana OX=3702 GN=DHS2 PE=2 SV=2)
BnaA01G0044400ZS	BnaA01G0044400ZS	PREDICTED: probable protein phosphatase 2C 62 isoform X1 [Brassica rapa]	2469	6.55	10.32	9.08	7.37	8.27	7.89	6.6	XP_013735185.1(probable protein phosphatase 2C 62 isoform X1 [Brassica napus])	GO:0046872(molecular_function:metal ion binding); GO:0016791(molecular_function:phosphatase activity); GO:0106306(deleted:old GO); GO:0106307(deleted:old GO)				COG0631(T:Signal transduction mechanisms); ENOG410YAEM(S:Function unknown)	COG0631(Phosphatase); ENOG410YAEM(Plant organelle RNA recognition domain)	PF00481.23(PP2C:Protein phosphatase 2C); PF07228.14(SpoIIE:Stage II sporulation protein E (SpoIIE)); PF13672.8(PP2C_2:Protein phosphatase 2C)	sp|Q93V88|P2C62_ARATH(Probable protein phosphatase 2C 62 OS=Arabidopsis thaliana OX=3702 GN=At4g33500 PE=2 SV=1)
BnaA01G0044500ZS	BnaA01G0044500ZS	BnaA01g03420D [Brassica napus]	1248	0.89	1.41	1.35	0.92	2.1	2.21	1.22	RID77546.1(hypothetical protein BRARA_A00450 [Brassica rapa])	GO:0008285(biological_process:negative regulation of cell proliferation); GO:0010102(biological_process:lateral root morphogenesis)				ENOG410YAEM(S:Function unknown)	ENOG410YAEM(Plant organelle RNA recognition domain)	PF11955.10(PORR:Plant organelle RNA recognition domain)	sp|Q689D6|RPD1_ARATH(Protein ROOT PRIMORDIUM DEFECTIVE 1 OS=Arabidopsis thaliana OX=3702 GN=RPD1 PE=1 SV=1)
BnaA01G0044600ZS	BnaA01G0044600ZS	BnaA01g03430D [Brassica napus]	1290	0.63	2.18	1.37	1.28	1.56	2.45	0.94	CAF2147201.1(unnamed protein product [Brassica napus])	GO:0004190(molecular_function:aspartic-type endopeptidase activity)				ENOG410XNV7(O:Posttranslational modification, protein turnover, chaperones)	ENOG410XNV7(aspartic)	PF14543.8(TAXi_N:Xylanase inhibitor N-terminal); PF00026.25(Asp:Eukaryotic aspartyl protease); PF14541.8(TAXi_C:Xylanase inhibitor C-terminal)	sp|Q0IU52|ASP1_ORYSJ(Aspartic proteinase Asp1 OS=Oryza sativa subsp. japonica OX=39947 GN=ASP1 PE=2 SV=1)
BnaA01G0044700ZS	BnaA01G0044700ZS	BnaC01g04720D [Brassica napus]	969	6.04	6.26	6.24	6.14	6.47	4.35	4.58	CAF2147202.1(unnamed protein product [Brassica napus])	GO:0032041(molecular_function:NAD-dependent histone deacetylase activity (H3-K14 specific))				ENOG41100C3(S:Function unknown)	ENOG41100C3(Protein of unknown function (DUF3727))	PF12527.10(DUF3727:Protein of unknown function (DUF3727))
BnaA01G0044800ZS	BnaA01G0044800ZS	PREDICTED: histone deacetylase 14 [Brassica rapa]	1278	0.37	0.29	0.62	0.38	0.26	0.15	0.2	XP_009122119.1(histone deacetylase 14 [Brassica rapa])	GO:0032041(molecular_function:NAD-dependent histone deacetylase activity (H3-K14 specific))				COG0123(B:Chromatin structure and dynamics); COG0123(Q:Secondary metabolites biosynthesis, transport and catabolism)	COG0123(Histone deacetylase); COG0123(Histone deacetylase)	PF00850.21(Hist_deacetyl:Histone deacetylase domain)	sp|Q941D6|HDA14_ARATH(Histone deacetylase 14 OS=Arabidopsis thaliana OX=3702 GN=HDA14 PE=1 SV=1)
BnaA01G0044900ZS	BnaA01G0044900ZS	BnaA01g03470D [Brassica napus]	297	2.55	0.89	0.81	0.82	0	0	0.88	XP_013735181.1(uncharacterized protein LOC106438531 [Brassica napus])					ENOG410Z62G(S:Function unknown)	ENOG410Z62G(-)
BnaA01G0045000ZS	BnaA01G0045000ZS	PREDICTED: ABC transporter I family member 10, chloroplastic [Brassica rapa]	825	5.12	5.71	6.67	4.7	5.39	4.43	3.9	XP_013735179.1(ABC transporter I family member 10, chloroplastic [Brassica napus])	GO:0009658(biological_process:chloroplast organization); GO:0042626(molecular_function:ATPase activity, coupled to transmembrane movement of substances); GO:0009706(cellular_component:chloroplast inner membrane); GO:0005524(molecular_function:ATP binding); GO:0055076(biological_process:transition metal ion homeostasis)				COG1122(P:Inorganic ion transport and metabolism)	COG1122(ATPase activity)	PF00005.29(ABC_tran:ABC transporter); PF13304.8(AAA_21:AAA domain, putative AbiEii toxin, Type IV TA system); PF00004.31(AAA:ATPase family associated with various cellular activities (AAA)); PF03215.17(Rad17:Rad17 P-loop domain); PF13476.8(AAA_23:AAA domain)	sp|Q8H1R4|AB10I_ARATH(ABC transporter I family member 10 OS=Arabidopsis thaliana OX=3702 GN=ABCI10 PE=1 SV=1)
BnaA01G0045100ZS	BnaA01G0045100ZS	BnaA01g03490D [Brassica napus]	756	0	0	0	0	0	0	0	CAF2147211.1(unnamed protein product [Brassica napus])	GO:0005634(cellular_component:nucleus)	K09422	MYBP		COG5147(K:Transcription)	COG5147(Myblike DNAbinding domain containing protein)	PF00249.33(Myb_DNA-binding:Myb-like DNA-binding domain); PF13921.8(Myb_DNA-bind_6:Myb-like DNA-binding domain)	sp|Q6R0C4|MYB52_ARATH(Transcription factor MYB52 OS=Arabidopsis thaliana OX=3702 GN=MYB52 PE=2 SV=1)
BnaA01G0045200ZS	BnaA01G0045200ZS	PREDICTED: probable polygalacturonase [Brassica rapa]	1425	0.7	0.63	0.64	0.62	0.71	0.48	0.31	KAG5412860.1(hypothetical protein IGI04_000427 [Brassica rapa subsp. trilocularis])	GO:0005618(cellular_component:cell wall); GO:0005975(biological_process:carbohydrate metabolic process); GO:0004650(molecular_function:polygalacturonase activity)				COG5434(M:Cell wall/membrane/envelope biogenesis)	COG5434(Glycoside hydrolase family 28)	PF00295.19(Glyco_hydro_28:Glycosyl hydrolases family 28); PF12708.9(Pectate_lyase_3:Pectate lyase superfamily protein); PF13229.8(Beta_helix:Right handed beta helix region)	sp|A7PZL3|PGLR_VITVI(Probable polygalacturonase OS=Vitis vinifera OX=29760 GN=GSVIVT00026920001 PE=1 SV=1)
BnaA01G0045300ZS	BnaA01G0045300ZS	BnaA01g03510D [Brassica napus]	2372	3.82	3.68	3.87	4.67	4.16	3.48	2.45	XP_013735174.1(BRASSINOSTEROID INSENSITIVE 1-associated receptor kinase 1-like [Brassica napus])	GO:0004675(molecular_function:transmembrane receptor protein serine/threonine kinase activity); GO:0005102(molecular_function:receptor binding); GO:0005739(cellular_component:mitochondrion); GO:0016021(cellular_component:integral component of membrane); GO:0005524(molecular_function:ATP binding)	K13416	BAK1	map04016(MAPK signaling pathway - plant); map04626(Plant-pathogen interaction); map04075(Plant hormone signal transduction)	COG0515(T:Signal transduction mechanisms); ENOG411233U(T:Signal transduction mechanisms)	COG0515(Serine Threonine protein kinase); ENOG411233U(receptor kinase)	PF00069.27(Pkinase:Protein kinase domain); PF07714.19(PK_Tyr_Ser-Thr:Protein tyrosine and serine/threonine kinase); PF08263.14(LRRNT_2:Leucine rich repeat N-terminal domain); PF13855.8(LRR_8:Leucine rich repeat); PF12799.9(LRR_4:Leucine Rich repeats (2 copies)); PF01636.25(APH:Phosphotransferase enzyme family)	sp|Q94F62|BAK1_ARATH(BRASSINOSTEROID INSENSITIVE 1-associated receptor kinase 1 OS=Arabidopsis thaliana OX=3702 GN=BAK1 PE=1 SV=2)
BnaA01G0045400ZS	BnaA01G0045400ZS	PREDICTED: peroxidase 47 [Brassica rapa]	960	0	0	0	0	0	0	0	XP_009122784.1(peroxidase 47 [Brassica rapa])	GO:0020037(molecular_function:heme binding); GO:0005773(cellular_component:vacuole); GO:0016021(cellular_component:integral component of membrane); GO:0006979(biological_process:response to oxidative stress); GO:0005576(cellular_component:extracellular region); GO:0042744(biological_process:hydrogen peroxide catabolic process); GO:0009505(cellular_component:plant-type cell wall); GO:0046872(molec…	K00430	E1.11.1.7	map00940(Phenylpropanoid biosynthesis)	ENOG410XUVZ(G:Carbohydrate transport and metabolism)	ENOG410XUVZ(peroxidase)	PF00141.25(peroxidase:Peroxidase)	sp|Q9SZB9|PER47_ARATH(Peroxidase 47 OS=Arabidopsis thaliana OX=3702 GN=PER47 PE=2 SV=2)
BnaA01G0045500ZS	BnaA01G0045500ZS	PREDICTED: signal peptide peptidase-like 1 [Brassica rapa]	1119	1.57	1.73	1.32	1.69	1.28	0.68	0.52	XP_009122889.2(signal peptide peptidase-like 1 [Brassica rapa])	GO:0005794(cellular_component:Golgi apparatus); GO:0030660(cellular_component:Golgi-associated vesicle membrane); GO:0042500(molecular_function:aspartic endopeptidase activity, intramembrane cleaving); GO:0016021(cellular_component:integral component of membrane); GO:0005802(cellular_component:trans-Golgi network); GO:0033619(biological_process:membrane protein proteolysis); GO:0006465(biological…	K09598	SPPL3		ENOG410XTES(U:Intracellular trafficking, secretion, and vesicular transport)	ENOG410XTES(signal peptide peptidase)	PF04258.15(Peptidase_A22B:Signal peptide peptidase)	sp|Q93Z32|SIPL1_ARATH(Signal peptide peptidase-like 1 OS=Arabidopsis thaliana OX=3702 GN=SPPL1 PE=2 SV=1)
BnaA01G0045600ZS	BnaA01G0045600ZS	PREDICTED: protein CYPRO4 [Brassica rapa]	2229	0.85	1.05	0.97	0.82	1.43	0.64	0.7	XP_009123134.1(protein CYPRO4 [Brassica rapa])					COG5167(U:Intracellular trafficking, secretion, and vesicular transport)	COG5167(vacuolar import and degradation protein)	PF08553.12(VID27:VID27 C-terminal WD40-like domain)	sp|P40781|CYPR4_CYNCA(Protein CYPRO4 OS=Cynara cardunculus OX=4265 GN=CYPRO4 PE=2 SV=1)
BnaA01G0045700ZS	BnaA01G0045700ZS	BnaA01g03550D [Brassica napus]	3483	2.8	2.47	2.65	3.1	2.66	2.11	2.2	CAF2147221.1(unnamed protein product [Brassica napus])	GO:0016021(cellular_component:integral component of membrane)				ENOG410YG1U(S:Function unknown); ENOG4111GYB(S:Function unknown)	ENOG410YG1U(Pfam:DUF827); ENOG4111GYB(-)	PF05701.13(WEMBL:Weak chloroplast movement under blue light); PF14295.8(PAN_4:PAN domain)	sp|Q9SZB6|WEL1_ARATH(Protein WEAK CHLOROPLAST MOVEMENT UNDER BLUE LIGHT-like 1 OS=Arabidopsis thaliana OX=3702 GN=WEL1 PE=2 SV=1)
BnaA01G0045800ZS	BnaA01G0045800ZS	BnaA01g03560D [Brassica napus]	813	2.91	3.03	5.95	3.19	3.59	2.13	2.35	CAF2147223.1(unnamed protein product [Brassica napus])	GO:0015031(biological_process:protein transport); GO:0009941(cellular_component:chloroplast envelope); GO:0009507(cellular_component:chloroplast)				ENOG4111JF1(S:Function unknown); ENOG410YSHE(S:Function unknown)	ENOG4111JF1(-); ENOG410YSHE(B3 domain-containing protein)	PF04278.14(Tic22:Tic22-like family)	sp|Q9SZB2|TIC22_ARATH(Protein TIC 22, chloroplastic OS=Arabidopsis thaliana OX=3702 GN=TIC22 PE=1 SV=1)
BnaA01G0045900ZS	BnaA01G0045900ZS	BnaA01g03570D [Brassica napus]	1999	0.25	0.32	0.14	0.1	0.38	0.04	0.59	CAF2147225.1(unnamed protein product [Brassica napus])	GO:0045492(biological_process:xylan biosynthetic process); GO:0005794(cellular_component:Golgi apparatus); GO:0015020(molecular_function:glucuronosyltransferase activity); GO:0009834(biological_process:plant-type secondary cell wall biogenesis)	K20890	GUX		COG5597(O:Posttranslational modification, protein turnover, chaperones)	COG5597(Glycosyl Transferase)	PF01501.22(Glyco_transf_8:Glycosyl transferase family 8)	sp|Q8GWW4|GUX2_ARATH(UDP-glucuronate:xylan alpha-glucuronosyltransferase 2 OS=Arabidopsis thaliana OX=3702 GN=GUX2 PE=2 SV=1)
BnaA01G0046000ZS	BnaA01G0046000ZS	PREDICTED: probable disease resistance protein At4g33300 [Brassica rapa]	2466	0.15	0.21	0.06	0.23	0.17	0.04	0.11	RID77564.1(hypothetical protein BRARA_A00466 [Brassica rapa])	GO:0043531(molecular_function:ADP binding)				ENOG410Y7SX(S:Function unknown)	ENOG410Y7SX(disease resistance protein)	PF00931.24(NB-ARC:NB-ARC domain); PF05659.13(RPW8:Arabidopsis broad-spectrum mildew resistance protein RPW8)	sp|Q9SZA7|DRL29_ARATH(Probable disease resistance protein At4g33300 OS=Arabidopsis thaliana OX=3702 GN=At4g33300 PE=2 SV=3)
BnaA01G0046100ZS	BnaA01G0046100ZS	BnaA01g03590D [Brassica napus]	405	5.58	4.41	5.21	5.93	10.53	21.02	4.75	XP_009123591.1(cell division cycle 20.1, cofactor of APC complex [Brassica rapa])	GO:0005852(cellular_component:eukaryotic translation initiation factor 3 complex); GO:0016282(cellular_component:eukaryotic 43S preinitiation complex); GO:0006446(biological_process:regulation of translational initiation); GO:0016567(biological_process:protein ubiquitination); GO:0097027(molecular_function:ubiquitin-protein transferase activator activity); GO:0033290(cellular_component:eukaryotic…	K03363	CDC20	map04120(Ubiquitin mediated proteolysis)	ENOG410XQ8I(D:Cell cycle control, cell division, chromosome partitioning)	ENOG410XQ8I(Cell division cycle 20)	PF12894.9(ANAPC4_WD40:Anaphase-promoting complex subunit 4 WD40 domain)	sp|Q9SZA4|CDC21_ARATH(Cell division cycle 20.1, cofactor of APC complex OS=Arabidopsis thaliana OX=3702 GN=CDC20-1 PE=1 SV=1)
BnaA01G0046200ZS	BnaA01G0046200ZS	PREDICTED: eukaryotic translation initiation factor 3 subunit K-like [Brassica rapa]	687	23.49	30.37	36.79	26.97	30.95	27.03	29.27	XP_009123672.1(eukaryotic translation initiation factor 3 subunit K [Brassica rapa])	GO:0005852(cellular_component:eukaryotic translation initiation factor 3 complex); GO:0016282(cellular_component:eukaryotic 43S preinitiation complex); GO:0006446(biological_process:regulation of translational initiation); GO:0016567(biological_process:protein ubiquitination); GO:0097027(molecular_function:ubiquitin-protein transferase activator activity); GO:0001732(biological_process:formation …	K15028	EIF3K		ENOG410ZSE4(J:Translation, ribosomal structure and biogenesis); ENOG410XQ8I(D:Cell cycle control, cell division, chromosome partitioning)	ENOG410ZSE4(Component of the eukaryotic translation initiation factor 3 (eIF-3) complex, which is involved in protein synthesis and, together with other initiation factors, stimulates binding of mRNA and methionyl-tRNAi to the 40S ribosome (By similarity)); ENOG410XQ8I(Cell division cycle 20)	PF10075.11(CSN8_PSD8_EIF3K:CSN8/PSMD8/EIF3K family)	sp|Q9SZA3|EIF3K_ARATH(Eukaryotic translation initiation factor 3 subunit K OS=Arabidopsis thaliana OX=3702 GN=TIF3K1 PE=2 SV=1)
BnaA01G0046300ZS	BnaA01G0046300ZS	PREDICTED: 1-phosphatidylinositol-3-phosphate 5-kinase FAB1A isoform X1 [Brassica rapa]	5457	10.08	7.68	6.29	9.3	7.27	8.37	5.09	KAG5412872.1(hypothetical protein IGI04_000439 [Brassica rapa subsp. trilocularis])	GO:0000285(molecular_function:1-phosphatidylinositol-3-phosphate 5-kinase activity); GO:0046872(molecular_function:metal ion binding); GO:0016887(molecular_function:ATPase activity); GO:0005524(molecular_function:ATP binding)	K00921	PIKFYVE, FAB1	map04145(Phagosome); map04070(Phosphatidylinositol signaling system); map00562(Inositol phosphate metabolism)	COG0459(O:Posttranslational modification, protein turnover, chaperones)	COG0459(Prevents misfolding and promotes the refolding and proper assembly of unfolded polypeptides generated under stress conditions (By similarity))	PF01504.20(PIP5K:Phosphatidylinositol-4-phosphate 5-Kinase); PF00118.26(Cpn60_TCP1:TCP-1/cpn60 chaperonin family); PF01363.23(FYVE:FYVE zinc finger)	sp|Q0WUR5|FAB1A_ARATH(1-phosphatidylinositol-3-phosphate 5-kinase FAB1A OS=Arabidopsis thaliana OX=3702 GN=FAB1A PE=2 SV=1)
BnaA01G0046400ZS	BnaA01G0046400ZS	PREDICTED: probable pectinesterase/pectinesterase inhibitor 44 isoform X2 [Brassica rapa]	984	3.26	9.19	10.27	6.11	7.38	6.36	4.88	XP_009123782.2(probable pectinesterase/pectinesterase inhibitor 44 isoform X2 [Brassica rapa])	GO:0042545(biological_process:cell wall modification); GO:0004857(molecular_function:enzyme inhibitor activity); GO:0045490(biological_process:pectin catabolic process); GO:0030599(molecular_function:pectinesterase activity); GO:0045330(molecular_function:aspartyl esterase activity)	K01051	E3.1.1.11	map00040(Pentose and glucuronate interconversions)	COG4677(G:Carbohydrate transport and metabolism)	COG4677(pectinesterase)	PF01095.21(Pectinesterase:Pectinesterase); PF04043.17(PMEI:Plant invertase/pectin methylesterase inhibitor)	sp|Q9SMY7|PME44_ARATH(Probable pectinesterase/pectinesterase inhibitor 44 OS=Arabidopsis thaliana OX=3702 GN=PME44 PE=2 SV=2)
BnaA01G0046500ZS	BnaA01G0046500ZS	BnaA01g03630D [Brassica napus]	3241	4.85	6.92	5.27	5.31	5.59	2.87	4.03	RID77571.1(hypothetical protein BRARA_A00471 [Brassica rapa])	GO:0010252(biological_process:auxin homeostasis); GO:1905393(biological_process:plant organ formation)				ENOG410XQ54(S:Function unknown)	ENOG410XQ54(F-box and leucine-rich repeat protein)	PF12799.9(LRR_4:Leucine Rich repeats (2 copies)); PF13855.8(LRR_8:Leucine rich repeat); PF00646.35(F-box:F-box domain); PF12937.9(F-box-like:F-box-like)	sp|Q9SMY8|FBL15_ARATH(F-box/LRR-repeat protein 15 OS=Arabidopsis thaliana OX=3702 GN=FBL15 PE=2 SV=2)
BnaA01G0046600ZS	BnaA01G0046600ZS	PREDICTED: myosin-15 isoform X1 [Brassica rapa]	3583	3.67	3.3	3.95	3.7	3.88	2.96	2.35	KAG5412875.1(hypothetical protein IGI04_000442 [Brassica rapa subsp. trilocularis])	GO:0007015(biological_process:actin filament organization); GO:0051015(molecular_function:actin filament binding); GO:0016459(cellular_component:myosin complex); GO:0005516(molecular_function:calmodulin binding); GO:0003774(molecular_function:motor activity); GO:0005524(molecular_function:ATP binding)	K10357	MYO5		COG5022(Z:Cytoskeleton)	COG5022(myosin heavy chain)	PF00063.23(Myosin_head:Myosin head (motor domain)); PF01843.21(DIL:DIL domain); PF00612.29(IQ:IQ calmodulin-binding motif); PF02736.21(Myosin_N:Myosin N-terminal SH3-like domain)	sp|Q0WPU1|MYO15_ARATH(Myosin-15 OS=Arabidopsis thaliana OX=3702 GN=XI-I PE=1 SV=1)
BnaA01G0046700ZS	BnaA01G0046700ZS	BnaA01g03650D [Brassica napus]	927	3.98	4.52	1.44	4.85	4.61	2.54	2.96	XP_009124478.1(putative 2-succinyl-6-hydroxy-2,4-cyclohexadiene-1-carboxylate synthase [Brassica rapa])	GO:0003824(molecular_function:catalytic activity)				COG0596(S:Function unknown)	COG0596(Alpha beta hydrolase)	PF00561.22(Abhydrolase_1:alpha/beta hydrolase fold); PF12697.9(Abhydrolase_6:Alpha/beta hydrolase family); PF12146.10(Hydrolase_4:Serine aminopeptidase, S33)	sp|Q9BV23|ABHD6_HUMAN(Monoacylglycerol lipase ABHD6 OS=Homo sapiens OX=9606 GN=ABHD6 PE=1 SV=1)
BnaA01G0046800ZS	BnaA01G0046800ZS	BnaA01g03660D [Brassica napus]	2967	0.27	0.32	0.37	0.28	0.4	0.17	0.19	KAG5412877.1(hypothetical protein IGI04_000444 [Brassica rapa subsp. trilocularis])	GO:0008270(molecular_function:zinc ion binding)				ENOG410Z7Z7(S:Function unknown)	ENOG410Z7Z7(Pentatricopeptide repeat-containing protein)	PF13041.8(PPR_2:PPR repeat family); PF01535.22(PPR:PPR repeat); PF14432.8(DYW_deaminase:DYW family of nucleic acid deaminases); PF12854.9(PPR_1:PPR repeat); PF13812.8(PPR_3:Pentatricopeptide repeat domain); PF17177.6(PPR_long:Pentacotripeptide-repeat region of PRORP)	sp|Q9SMZ2|PP347_ARATH(Pentatricopeptide repeat-containing protein At4g33170 OS=Arabidopsis thaliana OX=3702 GN=PCMP-H53 PE=3 SV=1)
BnaA01G0046900ZS	BnaA01G0046900ZS	BnaA01g03670D [Brassica napus]	1227	0.32	0.72	0.62	0.58	0.62	0.29	0.49	CAF2147252.1(unnamed protein product [Brassica napus])					ENOG410YB55(S:Function unknown)	ENOG410YB55(FBOX)	PF00646.35(F-box:F-box domain); PF12937.9(F-box-like:F-box-like)	sp|Q9SMZ3|FBX13_ARATH(F-box only protein 13 OS=Arabidopsis thaliana OX=3702 GN=FBX13 PE=2 SV=2)
BnaA01G0047000ZS	BnaA01G0047000ZS		3589	19.3	6.58	8.81	19.91	10.67	15.26	6.7	XP_013735142.1(alpha-aminoadipic semialdehyde synthase isoform X1 [Brassica napus])	GO:0033512(biological_process:L-lysine catabolic process to acetyl-CoA via saccharopine); GO:0047131(molecular_function:saccharopine dehydrogenase (NAD+, L-glutamate-forming) activity); GO:0047130(molecular_function:saccharopine dehydrogenase (NADP+, L-lysine-forming) activity)	K14157	AASS	map00310(Lysine degradation)	COG1748(E:Amino acid transport and metabolism)	COG1748(saccharopine dehydrogenase)	PF16653.7(Sacchrp_dh_C:Saccharopine dehydrogenase C-terminal domain); PF05222.17(AlaDh_PNT_N:Alanine dehydrogenase/PNT, N-terminal domain); PF04455.14(Saccharop_dh_N:LOR/SDH bifunctional enzyme conserved region); PF03435.20(Sacchrp_dh_NADP:Saccharopine dehydrogenase NADP binding domain)	sp|Q9SMZ4|AASS_ARATH(Alpha-aminoadipic semialdehyde synthase OS=Arabidopsis thaliana OX=3702 GN=LKR/SDH PE=1 SV=1)
BnaA01G0047100ZS	BnaA01G0047100ZS	BnaA01g03700D [Brassica napus]	186	0	0	0	0	0	0	0	XP_013735141.1(uncharacterized protein BNAA01G03700D [Brassica napus])					ENOG4111444(S:Function unknown)	ENOG4111444(at4g33145 (e)
BnaA01G0047200ZS	BnaA01G0047200ZS	PREDICTED: uncharacterized protein LOC103849998 [Brassica rapa]	186	0	0	0	0	0	0	0	XP_033128911.1(uncharacterized protein LOC103849998 [Brassica rapa])					ENOG4111444(S:Function unknown)	ENOG4111444(at4g33145 (e)
BnaA01G0047300ZS	BnaA01G0047300ZS	PREDICTED: uncharacterized protein LOC103850008 [Brassica rapa]	186	0	0	0	7.4	13.76	0	0	XP_009124962.1(uncharacterized protein LOC103850008 [Brassica rapa])					ENOG4111444(S:Function unknown)	ENOG4111444(at4g33145 (e)
BnaA01G0047400ZS	BnaA01G0047400ZS	BnaA01g03730D [Brassica napus]	1023	2.81	4.39	3.69	3.03	3.24	2.33	2.19	CAF2147270.1(unnamed protein product [Brassica napus])	GO:0008253(molecular_function:5'-nucleotidase activity); GO:0009264(biological_process:deoxyribonucleotide catabolic process)				ENOG41124W5(S:Function unknown)	ENOG41124W5(5' nucleotidase, deoxy (Pyrimidine), cytosolic type C protein (NT5C))	PF06941.14(NT5C:5' nucleotidase, deoxy (Pyrimidine), cytosolic type C protein (NT5C)); PF13419.8(HAD_2:Haloacid dehalogenase-like hydrolase); PF03031.20(NIF:NLI interacting factor-like phosphatase)
BnaA01G0047500ZS	BnaA01G0047500ZS	PREDICTED: rho GTPase-activating protein 7 isoform X2 [Brassica rapa]	678	0.17	0.46	0.17	0	0.08	0.23	0.34	XP_009124988.1(rho GTPase-activating protein 7 isoform X2 [Brassica rapa])					ENOG411083B(S:Function unknown); ENOG4111BC9(S:Function unknown)	ENOG411083B(-); ENOG4111BC9(Protein of unknown function, DUF547)	PF14389.8(Lzipper-MIP1:Leucine-zipper of ternary complex factor MIP1)
BnaA01G0047600ZS	BnaA01G0047600ZS	BnaC01g05120D [Brassica napus]	1800	0.39	0.14	0.09	0.07	0.04	0.04	0.15	VDC73989.1(unnamed protein product [Brassica rapa])	GO:1990939(molecular_function:ATP-dependent microtubule motor activity); GO:0008017(molecular_function:microtubule binding); GO:0007018(biological_process:microtubule-based movement); GO:0005634(cellular_component:nucleus); GO:0005874(cellular_component:microtubule); GO:0007275(biological_process:multicellular organism development); GO:0005524(molecular_function:ATP binding)				COG5059(Z:Cytoskeleton)	COG5059(Kinesin family member)	PF00225.25(Kinesin:Kinesin motor domain); PF16796.7(Microtub_bd:Microtubule binding)	sp|F4K0J3|KN4C_ARATH(Kinesin-like protein KIN-4C OS=Arabidopsis thaliana OX=3702 GN=KIN4C PE=2 SV=2)
BnaA01G0047700ZS	BnaA01G0047700ZS	BnaA01g03770D [Brassica napus]	957	0	0	0	0	0	0	0	RID77584.1(hypothetical protein BRARA_A00481 [Brassica rapa])	GO:0008168(molecular_function:methyltransferase activity); GO:0032259(biological_process:methylation)				COG2230(M:Cell wall/membrane/envelope biogenesis)	COG2230(cyclopropane-fatty-acyl-phospholipid synthase)	PF02353.22(CMAS:Mycolic acid cyclopropane synthetase); PF13649.8(Methyltransf_25:Methyltransferase domain); PF13847.8(Methyltransf_31:Methyltransferase domain); PF08241.14(Methyltransf_11:Methyltransferase domain); PF05175.16(MTS:Methyltransferase small domain); PF13489.8(Methyltransf_23:Methyltransferase domain); PF08242.14(Methyltransf_12:Methyltransferase domain); PF03848.16(TehB:Tellurite res…	sp|Q5C9L6|CNMT_THLFG((S)-coclaurine N-methyltransferase OS=Thalictrum flavum subsp. glaucum OX=150095 PE=1 SV=1)
BnaA01G0047800ZS	BnaA01G0047800ZS	BnaA01g03780D [Brassica napus]	255	3.48	1.36	7.28	3.3	3.1	7.83	3.99	CAF2147280.1(unnamed protein product [Brassica napus])		K17968	TRIAP1, MDM35		ENOG4111YV1(S:Function unknown)	ENOG4111YV1(TP53 regulated inhibitor of apoptosis 1)	PF05254.14(UPF0203:Uncharacterised protein family (UPF0203)); PF02320.18(UCR_hinge:Ubiquinol-cytochrome C reductase hinge protein)	sp|Q9SMZ9|Y4331_ARATH(Uncharacterized protein At4g33100 OS=Arabidopsis thaliana OX=3702 GN=At4g33100 PE=3 SV=1)
BnaA01G0047900ZS	BnaA01G0047900ZS	PREDICTED: aminopeptidase M1 [Brassica rapa]	2882	21.95	22.01	19.72	25.29	21.51	13.63	16.19	XP_033148320.1(aminopeptidase M1 [Brassica rapa])	GO:0005737(cellular_component:cytoplasm); GO:0004177(molecular_function:aminopeptidase activity); GO:0042277(molecular_function:peptide binding); GO:0043231(cellular_component:intracellular membrane-bounded organelle); GO:0005829(cellular_component:cytosol); GO:0016020(cellular_component:membrane); GO:0043171(biological_process:peptide catabolic process); GO:0010013(molecular_function:N-1-naphthy…	K08776	NPEPPS		COG0308(E:Amino acid transport and metabolism)	COG0308(aminopeptidase)	PF01433.22(Peptidase_M1:Peptidase family M1 domain); PF11838.10(ERAP1_C:ERAP1-like C-terminal domain); PF17900.3(Peptidase_M1_N:Peptidase M1 N-terminal domain)	sp|Q8VZH2|APM1_ARATH(Aminopeptidase M1 OS=Arabidopsis thaliana OX=3702 GN=APM1 PE=1 SV=1)
BnaA01G0048000ZS	BnaA01G0048000ZS	PREDICTED: serine/threonine-protein kinase tricorner [Brassica rapa]	1560	4.31	4.39	3.08	4.02	7.4	6.41	5.65	XP_009125048.1(serine/threonine-protein kinase tricorner [Brassica rapa])	GO:0004674(molecular_function:protein serine/threonine kinase activity); GO:0005524(molecular_function:ATP binding)	K08790	STK38, NDR		ENOG410XQC0(T:Signal transduction mechanisms)	ENOG410XQC0(serine threonine-protein kinase)	PF00069.27(Pkinase:Protein kinase domain); PF07714.19(PK_Tyr_Ser-Thr:Protein tyrosine and serine/threonine kinase); PF03109.18(ABC1:ABC1 atypical kinase-like domain)	sp|P53894|CBK1_YEAST(Serine/threonine-protein kinase CBK1 OS=Saccharomyces cerevisiae (strain ATCC 204508 / S288c) OX=559292 GN=CBK1 PE=1 SV=1)
BnaA01G0048100ZS	BnaA01G0048100ZS	BnaA01g03810D [Brassica napus]	2038	4.88	5.13	4.44	4.81	2.9	3.28	1.58	CAF2147288.1(unnamed protein product [Brassica napus])	GO:0006457(biological_process:protein folding); GO:0009506(cellular_component:plasmodesma); GO:0003755(molecular_function:peptidyl-prolyl cis-trans isomerase activity)	K12737	SDCCAG10		COG0652(O:Posttranslational modification, protein turnover, chaperones)	COG0652(peptidyl-prolyl cis-trans isomerase activity)	PF00160.23(Pro_isomerase:Cyclophilin type peptidyl-prolyl cis-trans isomerase/CLD)	sp|Q6Q152|CPY57_ARATH(Peptidyl-prolyl cis-trans isomerase CYP57 OS=Arabidopsis thaliana OX=3702 GN=CYP57 PE=1 SV=1)
BnaA01G0048200ZS	BnaA01G0048200ZS	BnaC01g05180D [Brassica napus]	1410	0	0.03	0.06	0	0	0	0	VDC73995.1(unnamed protein product, partial [Brassica rapa])	GO:0005634(cellular_component:nucleus)				ENOG410XYNX(S:Function unknown); ENOG4111I0K(S:Function unknown)	ENOG410XYNX(Calmodulin-binding); ENOG4111I0K(calmodulin-binding family)		sp|O82645|IQM1_ARATH(IQ domain-containing protein IQM1 OS=Arabidopsis thaliana OX=3702 GN=IQM1 PE=1 SV=1)
BnaA01G0048300ZS	BnaA01G0048300ZS	PREDICTED: glutaredoxin-C6 [Brassica rapa]	435	0	0.21	0.45	0.99	0	0.57	0.66	RID77589.1(hypothetical protein BRARA_A00487 [Brassica rapa])	GO:0005737(cellular_component:cytoplasm); GO:0015035(molecular_function:protein disulfide oxidoreductase activity)				COG0695(O:Posttranslational modification, protein turnover, chaperones)	COG0695(Glutaredoxin)	PF00462.26(Glutaredoxin:Glutaredoxin)	sp|Q8L9S3|GRXC6_ARATH(Glutaredoxin-C6 OS=Arabidopsis thaliana OX=3702 GN=GRXC6 PE=2 SV=2)
BnaA01G0048400ZS	BnaA01G0048400ZS	BnaA01g03840D [Brassica napus]	1437	6.94	6.42	5.3	7.13	4.98	2.85	2.79	RID77590.1(hypothetical protein BRARA_A00488 [Brassica rapa])	GO:0003824(molecular_function:catalytic activity)	K06118	SQD1, sqdB	map00520(Amino sugar and nucleotide sugar metabolism); map00561(Glycerolipid metabolism)	COG1087(M:Cell wall/membrane/envelope biogenesis)	COG1087(udp-glucose 4-epimerase)	PF01370.23(Epimerase:NAD dependent epimerase/dehydratase family); PF16363.7(GDP_Man_Dehyd:GDP-mannose 4,6 dehydratase)	sp|O48917|SQD1_ARATH(UDP-sulfoquinovose synthase, chloroplastic OS=Arabidopsis thaliana OX=3702 GN=SQD1 PE=1 SV=1)
BnaA01G0048500ZS	BnaA01G0048500ZS	PREDICTED: zinc transporter 9 [Brassica rapa]	1297	0	0	0	0	0	0	0.03	XP_009125109.1(zinc transporter 9 isoform X2 [Brassica rapa])	GO:0016021(cellular_component:integral component of membrane); GO:0005385(molecular_function:zinc ion transmembrane transporter activity)	K14709	SLC39A1_2_3, ZIP1_2_3		ENOG4111GP2(P:Inorganic ion transport and metabolism)	ENOG4111GP2(zinc transporter)	PF02535.24(Zip:ZIP Zinc transporter)	sp|O82643|ZIP9_ARATH(Zinc transporter 9 OS=Arabidopsis thaliana OX=3702 GN=ZIP9 PE=2 SV=1)
BnaA01G0048600ZS	BnaA01G0048600ZS	PREDICTED: glycine dehydrogenase (decarboxylating) 1, mitochondrial [Brassica rapa]	3533	24.1	23.28	16.16	24.58	17.46	7.77	11.04	XP_009125119.1(glycine dehydrogenase (decarboxylating) 1, mitochondrial [Brassica rapa])	GO:0009941(cellular_component:chloroplast envelope); GO:0004375(molecular_function:glycine dehydrogenase (decarboxylating) activity); GO:0009534(cellular_component:chloroplast thylakoid); GO:0009570(cellular_component:chloroplast stroma); GO:0006546(biological_process:glycine catabolic process); GO:0005739(cellular_component:mitochondrion); GO:0048046(cellular_component:apoplast); GO:0046686(biol…	K00281	GLDC, gcvP	map00630(Glyoxylate and dicarboxylate metabolism); map00260(Glycine, serine and threonine metabolism)	COG0403(E:Amino acid transport and metabolism)	COG0403(The glycine cleavage system catalyzes the degradation of glycine. The P protein binds the alpha-amino group of glycine through its pyridoxal phosphate cofactor)	PF02347.18(GDC-P:Glycine cleavage system P-protein); PF00266.21(Aminotran_5:Aminotransferase class-V); PF01212.23(Beta_elim_lyase:Beta-eliminating lyase)	sp|Q94B78|GCSP1_ARATH(Glycine dehydrogenase (decarboxylating) 1, mitochondrial OS=Arabidopsis thaliana OX=3702 GN=GLDP1 PE=1 SV=2)
BnaA01G0048700ZS	BnaA01G0048700ZS	PREDICTED: calcineurin B-like protein 10 [Brassica rapa]	750	0.64	0.85	0.51	0.95	1.11	0.97	0.57	XP_009125130.1(calcineurin B-like protein 10 [Brassica rapa])	GO:0016021(cellular_component:integral component of membrane); GO:0005509(molecular_function:calcium ion binding)	K06268	PPP3R, CNB		COG5126(D:Cell cycle control, cell division, chromosome partitioning); COG5126(T:Signal transduction mechanisms); COG5126(Z:Cytoskeleton)	COG5126(Calcium-binding protein); COG5126(Calcium-binding protein); COG5126(Calcium-binding protein)	PF00036.34(EF-hand_1:EF hand); PF13405.8(EF-hand_6:EF-hand domain); PF13499.8(EF-hand_7:EF-hand domain pair); PF13202.8(EF-hand_5:EF hand); PF13833.8(EF-hand_8:EF-hand domain pair); PF10591.11(SPARC_Ca_bdg:Secreted protein acidic and rich in cysteine Ca binding region)	sp|Q7FRS8|CNBLA_ARATH(Calcineurin B-like protein 10 OS=Arabidopsis thaliana OX=3702 GN=CBL10 PE=1 SV=1)
BnaA01G0048800ZS	BnaA01G0048800ZS	PREDICTED: homeobox protein ATH1 [Brassica rapa]	1401	0.67	2.11	2.24	0.63	3.67	1.83	1.96	XP_033141679.1(homeobox protein ATH1 [Brassica rapa])	GO:0043565(molecular_function:sequence-specific DNA binding); GO:0010371(biological_process:regulation of gibberellin biosynthetic process); GO:0010073(biological_process:meristem maintenance); GO:0005634(cellular_component:nucleus); GO:0010228(biological_process:vegetative to reproductive phase transition of meristem); GO:0008285(biological_process:negative regulation of cell proliferation); GO:…				ENOG410XPMQ(K:Transcription)	ENOG410XPMQ(homeobox)	PF07526.13(POX:Associated with HOX); PF05920.13(Homeobox_KN:Homeobox KN domain); PF00046.31(Homeodomain:Homeodomain)	sp|P48731|ATH1_ARATH(Homeobox protein ATH1 OS=Arabidopsis thaliana OX=3702 GN=ATH1 PE=1 SV=1)
BnaA01G0048900ZS	BnaA01G0048900ZS	BnaCnng75200D, partial [Brassica napus]	279	1.13	0	2.15	1.07	0.99	0	2.36	CAG7886450.1(unnamed protein product [Brassica rapa])					COG0473(E:Amino acid transport and metabolism)	COG0473(3-isopropylmalate dehydrogenase activity)
BnaA01G0049000ZS	BnaA01G0049000ZS	BnaA01g03930D [Brassica napus]	333	0	0	0	0	0	0	0	CAF2068205.1(unnamed protein product [Brassica napus])
BnaA01G0049100ZS	BnaA01G0049100ZS	PREDICTED: vacuolar-processing enzyme gamma-isozyme [Brassica rapa]	1245	15.25	9.82	8.25	12.74	21.51	27.66	36.22	RID77599.1(hypothetical protein BRARA_A00497 [Brassica rapa])	GO:0051603(biological_process:proteolysis involved in cellular protein catabolic process); GO:0009751(biological_process:response to salicylic acid); GO:0009753(biological_process:response to jasmonic acid); GO:0010150(biological_process:leaf senescence); GO:0006624(biological_process:vacuolar protein processing); GO:0009611(biological_process:response to wounding); GO:0009723(biological_process:…	K01369	LGMN		COG5206(O:Posttranslational modification, protein turnover, chaperones)	COG5206(phosphatidylinositol glycan anchor biosynthesis, class K)	PF01650.20(Peptidase_C13:Peptidase C13 family)	sp|Q39119|VPEG_ARATH(Vacuolar-processing enzyme gamma-isozyme OS=Arabidopsis thaliana OX=3702 GN=At4g32940 PE=1 SV=2)
BnaA01G0049200ZS	BnaA01G0049200ZS	PREDICTED: UPF0587 protein C1orf123 homolog [Brassica rapa]	504	16.53	25.51	22	18.42	18.56	10.19	19.46	XP_009125241.1(CXXC motif containing zinc binding protein [Brassica rapa])					ENOG4111J9K(S:Function unknown)	ENOG4111J9K(Chromosome 1 open reading frame 123)	PF05907.15(DUF866:Eukaryotic protein of unknown function (DUF866))	sp|Q3B8G0|CZIB_XENLA(CXXC motif containing zinc binding protein OS=Xenopus laevis OX=8355 GN=czib PE=2 SV=1)
BnaA01G0049300ZS	BnaA01G0049300ZS	PREDICTED: uncharacterized protein LOC103850279 [Brassica rapa]	4739	1.43	1.94	1.11	1.97	1.74	0.81	1.34	CAF2147320.1(unnamed protein product [Brassica napus])	GO:0016021(cellular_component:integral component of membrane)				ENOG410XP5A(S:Function unknown)	ENOG410XP5A(Glycine-rich protein)
BnaA01G0049400ZS	BnaA01G0049400ZS	PREDICTED: nuclear pore complex protein Nup85 [Brassica rapa]	2447	3.56	5.14	5.54	3.79	5.59	3.33	4.69	XP_009125264.1(nuclear pore complex protein NUP85 [Brassica rapa])	GO:0017056(molecular_function:structural constituent of nuclear pore); GO:0009737(biological_process:response to abscisic acid); GO:0031080(cellular_component:nuclear pore outer ring); GO:0031965(cellular_component:nuclear membrane); GO:0015031(biological_process:protein transport); GO:0051028(biological_process:mRNA transport); GO:0006406(biological_process:mRNA export from nucleus)	K14304	NUP85	map03013(Nucleocytoplasmic transport)	ENOG410YK7T(U:Intracellular trafficking, secretion, and vesicular transport)	ENOG410YK7T(Allows the formation of correctly charged Gln-tRNA(Gln) through the transamidation of misacylated Glu-tRNA(Gln) in chloroplasts and mitochondria. The reaction takes place in the presence of glutamine and ATP through an activated gamma-phospho- Glu-tRNA(Gln) (By similarity))	PF07575.15(Nucleopor_Nup85:Nup85 Nucleoporin)	sp|Q8RXH2|NUP85_ARATH(Nuclear pore complex protein NUP85 OS=Arabidopsis thaliana OX=3702 GN=NUP85 PE=1 SV=1)
BnaA01G0049500ZS	BnaA01G0049500ZS	PREDICTED: peptidyl-tRNA hydrolase 2, mitochondrial [Brassica rapa]	582	2.02	2.64	2.73	2.27	2.05	0.5	1.78	XP_009125275.1(peptidyl-tRNA hydrolase 2, mitochondrial [Brassica rapa])	GO:0016021(cellular_component:integral component of membrane); GO:0004045(molecular_function:aminoacyl-tRNA hydrolase activity)	K04794	PTH2		COG1990(S:Function unknown)	COG1990(The natural substrate for this enzyme may be peptidyl- tRNAs which drop off the ribosome during protein synthesis (By similarity))	PF01981.18(PTH2:Peptidyl-tRNA hydrolase PTH2)	sp|Q9Y3E5|PTH2_HUMAN(Peptidyl-tRNA hydrolase 2, mitochondrial OS=Homo sapiens OX=9606 GN=PTRH2 PE=1 SV=1)
BnaA01G0049600ZS	BnaA01G0049600ZS	PREDICTED: GATA transcription factor 9 [Brassica rapa]	942	0.56	0.44	0.36	0.46	0.69	0.05	0.35	CAG7886460.1(unnamed protein product [Brassica rapa])	GO:0043565(molecular_function:sequence-specific DNA binding); GO:0005634(cellular_component:nucleus); GO:0006355(biological_process:regulation of transcription, DNA-templated); GO:0008270(molecular_function:zinc ion binding); GO:0045893(biological_process:positive regulation of transcription, DNA-templated)				COG5641(K:Transcription)	COG5641(Transcription factor)	PF00320.29(GATA:GATA zinc finger)	sp|O82632|GATA9_ARATH(GATA transcription factor 9 OS=Arabidopsis thaliana OX=3702 GN=GATA9 PE=2 SV=1)
BnaA01G0049700ZS	BnaA01G0049700ZS	PREDICTED: homeobox-leucine zipper protein ATHB-8 [Brassica rapa]	2876	0.45	0.55	0.74	0.39	0.8	0.28	0.41	XP_009125299.1(homeobox-leucine zipper protein ATHB-8 [Brassica rapa])	GO:0005634(cellular_component:nucleus); GO:0008289(molecular_function:lipid binding); GO:0003677(molecular_function:DNA binding)	K09338	HD-ZIP		ENOG410XQ3R(K:Transcription)	ENOG410XQ3R(homeobox-leucine zipper protein)	PF01852.21(START:START domain); PF08670.13(MEKHLA:MEKHLA domain); PF00046.31(Homeodomain:Homeodomain)	sp|Q39123|ATHB8_ARATH(Homeobox-leucine zipper protein ATHB-8 OS=Arabidopsis thaliana OX=3702 GN=ATHB-8 PE=1 SV=1)
BnaA01G0049800ZS	BnaA01G0049800ZS	PREDICTED: lachrymatory-factor synthase-like [Brassica rapa]	492	0.48	2.4	0.97	0.81	0.61	0.71	0.48	XP_009125319.1(lachrymatory-factor synthase [Brassica rapa])	GO:0005737(cellular_component:cytoplasm); GO:0009738(biological_process:abscisic acid-activated signaling pathway); GO:0004864(molecular_function:protein phosphatase inhibitor activity); GO:0005886(cellular_component:plasma membrane)				ENOG411259T(S:Function unknown); ENOG410ZM8Y(S:Function unknown)	ENOG411259T(Polyketide cyclase / dehydrase and lipid transport); ENOG410ZM8Y(Polyketide cyclase / dehydrase and lipid transport)	PF10604.11(Polyketide_cyc2:Polyketide cyclase / dehydrase and lipid transport)	sp|P59082|LFS_ALLCE(Lachrymatory-factor synthase OS=Allium cepa OX=4679 GN=LFS PE=1 SV=1)
BnaA01G0049900ZS	BnaA01G0049900ZS	PREDICTED: uncharacterized protein LOC103850364 [Brassica rapa]	582	0.11	0.24	0	0.34	0	0	0.22	XP_033141949.1(uncharacterized protein LOC103842194 [Brassica rapa])					ENOG4111DXS(S:Function unknown)	ENOG4111DXS(-)	PF05553.13(DUF761:Cotton fibre expressed protein)
BnaA01G0050000ZS	BnaA01G0050000ZS	BnaA01g04090D [Brassica napus]	168	0	0	0	0	0	0	0	CAF2147331.1(unnamed protein product [Brassica napus])	GO:0005634(cellular_component:nucleus); GO:0004652(molecular_function:polynucleotide adenylyltransferase activity); GO:0031123(biological_process:RNA 3'-end processing); GO:0003723(molecular_function:RNA binding); GO:0043631(biological_process:RNA polyadenylation); GO:0046872(molecular_function:metal ion binding); GO:0005524(molecular_function:ATP binding); GO:0006397(biological_process:mRNA proc…				COG5186(A:RNA processing and modification)	COG5186(polyA polymerase)
BnaA01G0050100ZS	BnaA01G0050100ZS	PREDICTED: poly(A) polymerase PAPalpha isoform X1 [Brassica rapa]	2602	7.87	9.58	8.36	9.22	10.87	10.88	7.93	XP_009125368.1(nuclear poly(A) polymerase 4 isoform X1 [Brassica rapa])	GO:0005634(cellular_component:nucleus); GO:0004652(molecular_function:polynucleotide adenylyltransferase activity); GO:0031123(biological_process:RNA 3'-end processing); GO:0003723(molecular_function:RNA binding); GO:0043631(biological_process:RNA polyadenylation); GO:0046872(molecular_function:metal ion binding); GO:0005524(molecular_function:ATP binding); GO:0006397(biological_process:mRNA proc…	K14376	PAP	map03015(mRNA surveillance pathway)	COG5186(A:RNA processing and modification)	COG5186(polyA polymerase)	PF04928.19(PAP_central:Poly(A) polymerase central domain); PF04926.17(PAP_RNA-bind:Poly(A) polymerase predicted RNA binding domain); PF01909.25(NTP_transf_2:Nucleotidyltransferase domain)	sp|Q8VYW1|PAPS4_ARATH(Nuclear poly(A) polymerase 4 OS=Arabidopsis thaliana OX=3702 GN=PAPS4 PE=1 SV=1)
BnaA01G0050200ZS	BnaA01G0050200ZS	PREDICTED: ATP-dependent 6-phosphofructokinase 6 [Brassica rapa]	1470	0.79	3.74	0.98	0.8	2.06	1.55	2.25	CAG7886465.1(unnamed protein product, partial [Brassica rapa])	GO:0005737(cellular_component:cytoplasm); GO:0005829(cellular_component:cytosol); GO:0005524(molecular_function:ATP binding); GO:0003872(molecular_function:6-phosphofructokinase activity); GO:0046872(molecular_function:metal ion binding); GO:0006002(biological_process:fructose 6-phosphate metabolic process)	K00850	pfkA, PFK	map03018(RNA degradation); map00010(Glycolysis / Gluconeogenesis); map00030(Pentose phosphate pathway); map00051(Fructose and mannose metabolism); map00052(Galactose metabolism)	COG0205(G:Carbohydrate transport and metabolism)	COG0205(phosphohexokinase)	PF00365.22(PFK:Phosphofructokinase)	sp|Q9M076|PFKA6_ARATH(ATP-dependent 6-phosphofructokinase 6 OS=Arabidopsis thaliana OX=3702 GN=PFK6 PE=1 SV=1)
BnaA01G0050300ZS	BnaA01G0050300ZS	serine/threonine-protein kinase aurora-2 [Arabidopsis thaliana]	696	0	0.09	0	0	0.31	0	0.08	CAF2147334.1(unnamed protein product [Brassica napus])	GO:0009524(cellular_component:phragmoplast); GO:0005819(cellular_component:spindle); GO:0005730(cellular_component:nucleolus); GO:0032133(cellular_component:chromosome passenger complex); GO:0035174(molecular_function:histone serine kinase activity); GO:0035175(molecular_function:histone kinase activity (H3-S10 specific)); GO:0031965(cellular_component:nuclear membrane); GO:0007052(biological_pro…	K08850	AURKX		ENOG410XNRB(T:Signal transduction mechanisms)	ENOG410XNRB(serine threonine-protein kinase)	PF00069.27(Pkinase:Protein kinase domain); PF07714.19(PK_Tyr_Ser-Thr:Protein tyrosine and serine/threonine kinase)	sp|Q9M077|AUR1_ARATH(Serine/threonine-protein kinase Aurora-1 OS=Arabidopsis thaliana OX=3702 GN=AUR1 PE=1 SV=1)
BnaA01G0050400ZS	BnaA01G0050400ZS	PREDICTED: uncharacterized protein LOC103850416 [Brassica rapa]	5860	3.1	3.63	2.85	3.05	3.87	1.93	2.59	CAG7886467.1(unnamed protein product, partial [Brassica rapa])	GO:0006336(biological_process:DNA replication-independent nucleosome assembly); GO:0005634(cellular_component:nucleus)	K17613	CABIN1		ENOG410XY91(S:Function unknown)	ENOG410XY91(Calcineurin binding protein 1)	PF13414.8(TPR_11:TPR repeat); PF13431.8(TPR_17:Tetratricopeptide repeat)	sp|F4JV59|CABIN_ARATH(Calcineurin-binding protein 1 OS=Arabidopsis thaliana OX=3702 GN=CABIN1 PE=1 SV=1)
BnaA01G0050500ZS	BnaA01G0050500ZS	BnaA01g04140D [Brassica napus]	1710	0.28	0.05	0.05	0.44	0.05	0	0.02	RID77613.1(hypothetical protein BRARA_A00510 [Brassica rapa])	GO:0016021(cellular_component:integral component of membrane); GO:0046872(molecular_function:metal ion binding); GO:0016702(molecular_function:oxidoreductase activity, acting on single donors with incorporation of molecular oxygen, incorporation of two atoms of oxygen)	K17913	CCD8	map00906(Carotenoid biosynthesis)	COG3670(Q:Secondary metabolites biosynthesis, transport and catabolism)	COG3670(dioxygenase)	PF03055.17(RPE65:Retinal pigment epithelial membrane protein)	sp|Q8VY26|CCD8_ARATH(Carotenoid cleavage dioxygenase 8, chloroplastic OS=Arabidopsis thaliana OX=3702 GN=CCD8 PE=1 SV=1)
BnaA01G0050600ZS	BnaA01G0050600ZS	PREDICTED: ethylene-responsive transcription factor ERF043 [Brassica rapa]	690	0	0	0	0	0	0	0	RID77614.1(hypothetical protein BRARA_A00511 [Brassica rapa])	GO:0003700(molecular_function:transcription factor activity, sequence-specific DNA binding); GO:0005634(cellular_component:nucleus); GO:0003677(molecular_function:DNA binding)	K09286	EREBP		ENOG411144I(K:Transcription)	ENOG411144I(Transcription factor)	PF00847.22(AP2:AP2 domain)	sp|Q9M080|ERF43_ARATH(Ethylene-responsive transcription factor ERF043 OS=Arabidopsis thaliana OX=3702 GN=ERF043 PE=2 SV=1)
BnaA01G0050700ZS	BnaA01G0050700ZS	BnaA01g04160D [Brassica napus]	1284	0.07	0	0.08	0	0.16	0	0.03	XP_009125447.1(VAN3-binding protein isoform X1 [Brassica rapa])					ENOG410YFFS(S:Function unknown)	ENOG410YFFS(Pfam:DUF828)	PF05703.13(Auxin_canalis:Auxin canalisation); PF08458.12(PH_2:Plant pleckstrin homology-like region)	sp|Q8W4K5|VAB_ARATH(VAN3-binding protein OS=Arabidopsis thaliana OX=3702 GN=VAB PE=1 SV=1)
BnaA01G0050800ZS	BnaA01G0050800ZS	BnaA01g04200D [Brassica napus]	2423	4.48	8.93	4.89	4.86	5.8	4.78	5.58	CAF2147346.1(unnamed protein product [Brassica napus])	GO:0006886(biological_process:intracellular protein transport)				ENOG410Y26G(S:Function unknown)	ENOG410Y26G(gamma adaptin ear containing, arf binding protein)	PF00790.21(VHS:VHS domain); PF03127.16(GAT:GAT domain)	sp|Q8L860|TOL9_ARATH(TOM1-like protein 9 OS=Arabidopsis thaliana OX=3702 GN=TOL9 PE=1 SV=1)
BnaA01G0050900ZS	BnaA01G0050900ZS	PREDICTED: uncharacterized protein LOC103850510 [Brassica rapa]	939	1.88	1.48	2.09	1.29	2.04	0.14	1.4	XP_013741641.2(uncharacterized protein LOC106444739 [Brassica napus])	GO:0016021(cellular_component:integral component of membrane)				ENOG4111GHY(S:Function unknown)	ENOG4111GHY(-)
BnaA01G0051000ZS	BnaA01G0051000ZS	PREDICTED: myb-related protein 3R-1-like [Brassica rapa]	3296	0.08	0.19	0.02	0.12	0.09	0.05	0.03	XP_013738310.1(transcription factor MYB3R-1-like [Brassica napus])	GO:0005634(cellular_component:nucleus)				COG5147(K:Transcription)	COG5147(Myblike DNAbinding domain containing protein)	PF00249.33(Myb_DNA-binding:Myb-like DNA-binding domain); PF13921.8(Myb_DNA-bind_6:Myb-like DNA-binding domain)	sp|Q9S7G7|MB3R1_ARATH(Transcription factor MYB3R-1 OS=Arabidopsis thaliana OX=3702 GN=MYB3R1 PE=2 SV=1)
BnaA01G0051100ZS	BnaA01G0051100ZS	PREDICTED: la protein 1 [Brassica rapa]	1341	21.55	21.08	25.07	25.77	25.88	23.85	23.82	XP_013738311.1(la protein 1-like [Brassica napus])	GO:0005634(cellular_component:nucleus); GO:1990904(cellular_component:ribonucleoprotein complex); GO:0003723(molecular_function:RNA binding); GO:0006396(biological_process:RNA processing)	K11090	LA, SSB		COG5193(J:Translation, ribosomal structure and biogenesis); COG5193(O:Posttranslational modification, protein turnover, chaperones)	COG5193(La ribonucleoprotein domain family member); COG5193(La ribonucleoprotein domain family member)	PF08777.13(RRM_3:RNA binding motif); PF05383.19(La:La domain); PF00076.24(RRM_1:RNA recognition motif. (a.k.a. RRM, RBD, or RNP domain))	sp|Q93ZV7|LA1_ARATH(La protein 1 OS=Arabidopsis thaliana OX=3702 GN=LA1 PE=1 SV=1)
BnaA01G0051200ZS	BnaA01G0051200ZS	PREDICTED: proline-rich receptor-like protein kinase PERK14 [Brassica rapa]	2127	0.84	2.71	1.81	1.3	0.37	0.12	0.23	XP_013738312.1(proline-rich receptor-like protein kinase PERK14 [Brassica napus])	GO:0004674(molecular_function:protein serine/threonine kinase activity); GO:0016021(cellular_component:integral component of membrane); GO:0005524(molecular_function:ATP binding); GO:0004672(molecular_function:protein kinase activity)				COG0515(T:Signal transduction mechanisms)	COG0515(Serine Threonine protein kinase)	PF07714.19(PK_Tyr_Ser-Thr:Protein tyrosine and serine/threonine kinase); PF00069.27(Pkinase:Protein kinase domain); PF17667.3(Pkinase_fungal:Fungal protein kinase)	sp|O65530|PEK14_ARATH(Proline-rich receptor-like protein kinase PERK14 OS=Arabidopsis thaliana OX=3702 GN=PERK14 PE=2 SV=1)
BnaA01G0051300ZS	BnaA01G0051300ZS	PREDICTED: helicase and polymerase-containing protein TEBICHI [Brassica rapa]	7361	0.37	0.68	0.54	0.44	0.42	0.26	0.45	CAG7886483.1(unnamed protein product [Brassica rapa])	GO:0019825(molecular_function:oxygen binding); GO:0020037(molecular_function:heme binding); GO:0004386(molecular_function:helicase activity); GO:0003887(molecular_function:DNA-directed DNA polymerase activity); GO:0006261(biological_process:DNA-dependent DNA replication); GO:0003677(molecular_function:DNA binding); GO:0005524(molecular_function:ATP binding)	K02349	POLQ		COG0749(L:Replication, recombination and repair)	COG0749(DNA polymerase)	PF00476.22(DNA_pol_A:DNA polymerase family A); PF01152.23(Bac_globin:Bacterial-like globin); PF00270.31(DEAD:DEAD/DEAH box helicase); PF00271.33(Helicase_C:Helicase conserved C-terminal domain)	sp|Q588V7|TEB_ARATH(Helicase and polymerase-containing protein TEBICHI OS=Arabidopsis thaliana OX=3702 GN=TEB PE=2 SV=1)
BnaA01G0051400ZS	BnaA01G0051400ZS	BnaA01g04310D [Brassica napus]	846	2.96	4.6	3.47	3.56	3.24	2.73	2.05	RID77631.1(hypothetical protein BRARA_A00525 [Brassica rapa])	GO:0016021(cellular_component:integral component of membrane)				ENOG410YZTU(S:Function unknown)	ENOG410YZTU(-)
BnaA01G0051500ZS	BnaA01G0051500ZS	BnaA01g04320D [Brassica napus]	1335	0	0	0.03	0.03	0	0	0	CAF2147373.1(unnamed protein product [Brassica napus])	GO:0016021(cellular_component:integral component of membrane); GO:0008270(molecular_function:zinc ion binding)	K10661	MARCH6, DOA10	map04141(Protein processing in endoplasmic reticulum)	COG5183(O:Posttranslational modification, protein turnover, chaperones)	COG5183((Membrane-Associated Ring finger (C3HC4)))		sp|F4JKK0|SUD1_ARATH(Probable E3 ubiquitin ligase SUD1 OS=Arabidopsis thaliana OX=3702 GN=SUD1 PE=1 SV=1)
BnaA01G0051600ZS	BnaA01G0051600ZS	PREDICTED: probable E3 ubiquitin ligase SUD1 [Brassica rapa]	2154	0	0	0	0	0.04	0	0	CAF2147375.1(unnamed protein product [Brassica napus])	GO:0016021(cellular_component:integral component of membrane); GO:0008270(molecular_function:zinc ion binding)	K10661	MARCH6, DOA10	map04141(Protein processing in endoplasmic reticulum)	COG5183(O:Posttranslational modification, protein turnover, chaperones)	COG5183((Membrane-Associated Ring finger (C3HC4)))		sp|F4JKK0|SUD1_ARATH(Probable E3 ubiquitin ligase SUD1 OS=Arabidopsis thaliana OX=3702 GN=SUD1 PE=1 SV=1)
BnaA01G0051700ZS	BnaA01G0051700ZS	PREDICTED: serine/threonine-protein kinase AFC3 isoform X1 [Brassica rapa]	1194	2.69	3.34	4.33	2.92	4.09	3.24	1.99	XP_009125656.1(serine/threonine-protein kinase AFC3 isoform X1 [Brassica rapa])	GO:0004674(molecular_function:protein serine/threonine kinase activity); GO:0046777(biological_process:protein autophosphorylation); GO:0005524(molecular_function:ATP binding); GO:0004672(molecular_function:protein kinase activity)	K08287	E2.7.12.1		ENOG410XQF2(T:Signal transduction mechanisms)	ENOG410XQF2(CDC-like kinase)	PF00069.27(Pkinase:Protein kinase domain); PF07714.19(PK_Tyr_Ser-Thr:Protein tyrosine and serine/threonine kinase)	sp|P51568|AFC3_ARATH(Serine/threonine-protein kinase AFC3 OS=Arabidopsis thaliana OX=3702 GN=AFC3 PE=1 SV=2)
BnaA01G0051800ZS	BnaA01G0051800ZS	BnaA01g04350D [Brassica napus]	1956	0.5	0.19	0.4	0.57	0.5	0.37	0.18	XP_013707746.1(potassium channel KAT3 [Brassica napus])	GO:0016021(cellular_component:integral component of membrane); GO:0005249(molecular_function:voltage-gated potassium channel activity)	K21867	AKT, KAT, GORK, SKOR		ENOG410XPSE(U:Intracellular trafficking, secretion, and vesicular transport)	ENOG410XPSE(Potassium voltage-gated channel, subfamily H (Eag-related), member)	PF00520.33(Ion_trans:Ion transport protein); PF11834.10(KHA:KHA, dimerisation domain of potassium ion channel); PF00027.31(cNMP_binding:Cyclic nucleotide-binding domain); PF07885.18(Ion_trans_2:Ion channel)	sp|P92960|KAT3_ARATH(Potassium channel KAT3 OS=Arabidopsis thaliana OX=3702 GN=KAT3 PE=1 SV=1)
BnaA01G0051900ZS	BnaA01G0051900ZS	BnaA01g04360D [Brassica napus]	3276	7.06	8.28	7	9.07	11.82	5.96	7.51	XP_022546149.1(protein transport protein Sec24-like At4g32640 isoform X1 [Brassica napus])	GO:0006886(biological_process:intracellular protein transport); GO:0006888(biological_process:ER to Golgi vesicle-mediated transport); GO:0008270(molecular_function:zinc ion binding); GO:0030127(cellular_component:COPII vesicle coat)	K14007	SEC24	map04141(Protein processing in endoplasmic reticulum)	COG5028(U:Intracellular trafficking, secretion, and vesicular transport)	COG5028(SEC24 family, member)	PF04811.17(Sec23_trunk:Sec23/Sec24 trunk domain); PF08033.14(Sec23_BS:Sec23/Sec24 beta-sandwich domain); PF04815.17(Sec23_helical:Sec23/Sec24 helical domain); PF04810.17(zf-Sec23_Sec24:Sec23/Sec24 zinc finger); PF00626.24(Gelsolin:Gelsolin repeat)	sp|Q9M081|SC24B_ARATH(Protein transport protein Sec24-like At4g32640 OS=Arabidopsis thaliana OX=3702 GN=At4g32640 PE=3 SV=3)
BnaA01G0052000ZS	BnaA01G0052000ZS		2163	0	0.02	0	0	0	0	0	XP_022546280.1(probable ADP-ribosylation factor GTPase-activating protein AGD14 isoform X1 [Brassica napus])	GO:0005096(molecular_function:GTPase activator activity); GO:0043547(biological_process:positive regulation of GTPase activity)				ENOG41122WA(U:Intracellular trafficking, secretion, and vesicular transport)	ENOG41122WA(ArfGAP with FG repeats)	PF01412.20(ArfGap:Putative GTPase activating protein for Arf)	sp|Q8RXE7|AGD14_ARATH(Probable ADP-ribosylation factor GTPase-activating protein AGD14 OS=Arabidopsis thaliana OX=3702 GN=AGD14 PE=1 SV=2)
BnaA01G0052100ZS	BnaA01G0052100ZS	PREDICTED: uncharacterized protein LOC103850704 isoform X1 [Brassica rapa]	5053	4.66	4.43	4.3	5.22	5.57	3.84	3.26	XP_009125740.1(uncharacterized protein LOC103850704 isoform X1 [Brassica rapa])	GO:0016575(biological_process:histone deacetylation); GO:0006342(biological_process:chromatin silencing); GO:0032991(cellular_component:macromolecular complex)				ENOG410XRKH(S:Function unknown)	ENOG410XRKH(Enhancer of polycomb-like)	PF10513.11(EPL1:Enhancer of polycomb-like)	sp|Q6K431|TRX1_ORYSJ(Histone-lysine N-methyltransferase TRX1 OS=Oryza sativa subsp. japonica OX=39947 GN=TRX1 PE=1 SV=1)
BnaA01G0052200ZS	BnaA01G0052200ZS	PREDICTED: uncharacterized protein LOC103850720 isoform X1 [Brassica rapa]	966	0.05	0	0.05	0	0.1	0	0	CAG7886491.1(unnamed protein product [Brassica rapa])	GO:0016021(cellular_component:integral component of membrane)				COG4886(S:Function unknown)	COG4886(leucine Rich Repeat)	PF12799.9(LRR_4:Leucine Rich repeats (2 copies))
BnaA01G0052300ZS	BnaA01G0052300ZS	BnaA01g04410D [Brassica napus]	444	0.21	0.44	0.21	0	0.39	0	0.21	XP_013666747.1(uncharacterized protein LOC106371249 [Brassica napus])
BnaA01G0052400ZS	BnaA01G0052400ZS	BnaA01g04420D [Brassica napus]	1008	11.37	12.92	14.36	10.09	11.69	8.18	10.66	XP_013703138.1(claspin-like [Brassica napus])					ENOG410YMJT(S:Function unknown); ENOG4111MS5(S:Function unknown)	ENOG410YMJT(Early fruit mRNA); ENOG4111MS5(Mitochondrial glycoprotein family protein)	PF01496.21(V_ATPase_I:V-type ATPase 116kDa subunit family)
BnaA01G0052500ZS	BnaA01G0052500ZS	BnaA01g04440D [Brassica napus]	1254	5.47	3.35	5.01	6.36	3.77	2.86	2.15	RID77644.1(hypothetical protein BRARA_A00535 [Brassica rapa])	GO:0016021(cellular_component:integral component of membrane); GO:0008270(molecular_function:zinc ion binding)				ENOG41121N2(O:Posttranslational modification, protein turnover, chaperones)	ENOG41121N2(zinc ion binding)	PF13639.8(zf-RING_2:Ring finger domain); PF17123.7(zf-RING_11:RING-like zinc finger); PF12678.9(zf-rbx1:RING-H2 zinc finger domain); PF13923.8(zf-C3HC4_2:Zinc finger, C3HC4 type (RING finger)); PF00097.27(zf-C3HC4:Zinc finger, C3HC4 type (RING finger)); PF14634.8(zf-RING_5:zinc-RING finger domain); PF13920.8(zf-C3HC4_3:Zinc finger, C3HC4 type (RING finger)); PF13445.8(zf-RING_UBOX:RING-type zinc-…	sp|Q9LN71|RING1_ARATH(E3 ubiquitin-protein ligase At1g12760 OS=Arabidopsis thaliana OX=3702 GN=At1g12760 PE=1 SV=1)
BnaA01G0052600ZS	BnaA01G0052600ZS	BnaA01g04450D [Brassica napus]	510	4.11	2.69	5.95	3.91	3.35	2.87	3.33	XP_013706632.1(photosynthetic NDH subunit of subcomplex B 3, chloroplastic-like [Brassica napus])	GO:0051536(molecular_function:iron-sulfur cluster binding); GO:0009055(molecular_function:electron carrier activity)				COG0633(C:Energy production and conversion)	COG0633(Ferredoxin)	PF00111.29(Fer2:2Fe-2S iron-sulfur cluster binding domain)	sp|Q9LU21|PNSB3_ARATH(Photosynthetic NDH subunit of subcomplex B 3, chloroplastic OS=Arabidopsis thaliana OX=3702 GN=PNSB3 PE=2 SV=1)
BnaA01G0052700ZS	BnaA01G0052700ZS	BnaA01g04460D [Brassica napus]	1038	1.23	3.14	2.96	1.03	1.56	0.64	1.35	XP_013662693.1(protein TIFY 8-like [Brassica napus])					ENOG41123AX(S:Function unknown)	ENOG41123AX(TIFY domain protein 8)	PF06200.16(tify:tify domain)	sp|Q84MB2|TIF8_ARATH(Protein TIFY 8 OS=Arabidopsis thaliana OX=3702 GN=TIFY8 PE=1 SV=1)
BnaA01G0052800ZS	BnaA01G0052800ZS	PREDICTED: coiled-coil domain-containing protein 93 [Brassica rapa]	906	2.2	2.96	3.52	3.01	2.02	2.33	1.39	XP_013703475.1(coiled-coil domain-containing protein 93-like [Brassica napus])					ENOG410XRRE(S:Function unknown); ENOG410ZXHZ(S:Function unknown)	ENOG410XRRE(Coiled-coil domain containing 93); ENOG410ZXHZ(-)		sp|Q5ZKI4|CCD93_CHICK(Coiled-coil domain-containing protein 93 OS=Gallus gallus OX=9031 GN=CCDC93 PE=2 SV=1)
BnaA01G0052900ZS	BnaA01G0052900ZS	PREDICTED: transcriptional corepressor LEUNIG isoform X2 [Brassica rapa]	3009	6.22	6.74	6	6.8	6.55	2.91	4.6	XP_009125844.1(transcriptional corepressor LEUNIG isoform X1 [Brassica rapa])	GO:0003714(molecular_function:transcription corepressor activity)				ENOG410XP3K(S:Function unknown); ENOG410XTXV(S:Function unknown)	ENOG410XP3K(Positively regulates the activity of the minus-end directed microtubule motor protein dynein. May enhance dynein- mediated microtubule sliding by targeting dynein to the microtubule plus end. Required for); ENOG410XTXV(LisH)	PF00400.34(WD40:WD domain, G-beta repeat); PF08513.13(LisH:LisH)	sp|Q9FUY2|LEUNG_ARATH(Transcriptional corepressor LEUNIG OS=Arabidopsis thaliana OX=3702 GN=LUG PE=1 SV=2)
BnaA01G0053000ZS	BnaA01G0053000ZS	PREDICTED: probable indole-3-pyruvate monooxygenase YUCCA1 [Brassica rapa]	1176	0	0	0	0.04	0	0	0	XP_013666778.1(probable indole-3-pyruvate monooxygenase YUCCA1 [Brassica napus])	GO:0050661(molecular_function:NADP binding); GO:0050660(molecular_function:flavin adenine dinucleotide binding); GO:0004499(molecular_function:N,N-dimethylaniline monooxygenase activity)	K11816	YUCCA	map00380(Tryptophan metabolism)	COG2072(P:Inorganic ion transport and metabolism)	COG2072(Monooxygenase)	PF00743.21(FMO-like:Flavin-binding monooxygenase-like); PF13738.8(Pyr_redox_3:Pyridine nucleotide-disulphide oxidoreductase); PF13434.8(K_oxygenase:L-lysine 6-monooxygenase (NADPH-requiring)); PF07992.16(Pyr_redox_2:Pyridine nucleotide-disulphide oxidoreductase); PF01494.21(FAD_binding_3:FAD binding domain); PF13450.8(NAD_binding_8:NAD(P)-binding Rossmann-like domain)	sp|Q9SZY8|YUC1_ARATH(Probable indole-3-pyruvate monooxygenase YUCCA1 OS=Arabidopsis thaliana OX=3702 GN=YUC1 PE=1 SV=1)
BnaA01G0053100ZS	BnaA01G0053100ZS	BnaA01g04500D [Brassica napus]	1365	0	0	0	0	0	0	0	XP_022546308.1(protein ECERIFERUM 26-like [Brassica napus])	GO:0016747(molecular_function:transferase activity, transferring acyl groups other than amino-acyl groups)				ENOG4111BIN(S:Function unknown)	ENOG4111BIN(Transferase family)	PF02458.17(Transferase:Transferase family)	sp|Q9LIS1|CR26L_ARATH(Protein ECERIFERUM 26-like OS=Arabidopsis thaliana OX=3702 GN=CER26L PE=2 SV=1)
BnaA01G0053200ZS	BnaA01G0053200ZS	PREDICTED: V-type proton ATPase subunit c''-like [Brassica rapa]	534	7.42	10.01	7.51	8.43	5.81	3.38	4.92	XP_006412467.1(V-type proton ATPase subunit c''2 isoform X2 [Eutrema salsugineum])	GO:0005773(cellular_component:vacuole); GO:0016021(cellular_component:integral component of membrane); GO:0000139(cellular_component:Golgi membrane); GO:0033179(cellular_component:proton-transporting V-type ATPase, V0 domain); GO:0046961(molecular_function:proton-transporting ATPase activity, rotational mechanism); GO:0005789(cellular_component:endoplasmic reticulum membrane); GO:0015078(molecula…	K03661	ATPeV0B, ATP6F	map04145(Phagosome); map00190(Oxidative phosphorylation)	COG0636(C:Energy production and conversion)	COG0636(F(1)F(0) ATP synthase produces ATP from ADP in the presence of a proton or sodium gradient. F-type ATPases consist of two structural domains, F(1) containing the extramembraneous catalytic core and F(0) containing the membrane proton channel, linked together by a central stalk and a peripheral stalk. During catalysis, ATP synthesis in the catalytic domain of F(1) is coupled via a rotary m…	PF00137.23(ATP-synt_C:ATP synthase subunit C)	sp|Q9SLA2|VATO2_ARATH(V-type proton ATPase subunit c'2 OS=Arabidopsis thaliana OX=3702 GN=VHA-c'2 PE=1 SV=1)
BnaA01G0053300ZS	BnaA01G0053300ZS	BnaA01g04520D [Brassica napus]	3285	3.24	2.59	3.88	3.85	4.18	2.29	2.48	CAG7886505.1(unnamed protein product [Brassica rapa])	GO:0004372(molecular_function:glycine hydroxymethyltransferase activity); GO:0016021(cellular_component:integral component of membrane); GO:0035999(biological_process:tetrahydrofolate interconversion); GO:0019264(biological_process:glycine biosynthetic process from serine); GO:0030170(molecular_function:pyridoxal phosphate binding); GO:0005452(molecular_function:inorganic anion exchanger activity)	K00600	glyA, SHMT	map00460(Cyanoamino acid metabolism); map00630(Glyoxylate and dicarboxylate metabolism); map00670(One carbon pool by folate); map00260(Glycine, serine and threonine metabolism); map01240(Biosynthesis of cofactors)	COG0112(E:Amino acid transport and metabolism)	COG0112(Catalyzes the reversible interconversion of serine and glycine with tetrahydrofolate (THF) serving as the one-carbon carrier. This reaction serves as the major source of one-carbon groups required for the biosynthesis of purines, thymidylate, methionine, and other important biomolecules. Also exhibits THF- independent aldolase activity toward beta-hydroxyamino acids, producing glycine and…	PF00464.21(SHMT:Serine hydroxymethyltransferase); PF00955.23(HCO3_cotransp:HCO3- transporter family); PF01212.23(Beta_elim_lyase:Beta-eliminating lyase)	sp|Q94JQ3|GLYP3_ARATH(Serine hydroxymethyltransferase 3, chloroplastic OS=Arabidopsis thaliana OX=3702 GN=SHM3 PE=1 SV=2)
BnaA01G0053400ZS	BnaA01G0053400ZS	BnaA10g11970D [Brassica napus]	999	0.05	0	0	0	0	0	0	XP_022545813.1(probable serine/threonine-protein kinase WNK4, partial [Brassica napus])	GO:0005737(cellular_component:cytoplasm); GO:0006468(biological_process:protein phosphorylation); GO:0004674(molecular_function:protein serine/threonine kinase activity); GO:0004672(molecular_function:protein kinase activity); GO:0035556(biological_process:intracellular signal transduction); GO:0005524(molecular_function:ATP binding)	K08867	WNK, PRKWNK		ENOG410XQWZ(T:Signal transduction mechanisms)	ENOG410XQWZ(WNK lysine deficient protein kinase)	PF00069.27(Pkinase:Protein kinase domain); PF07714.19(PK_Tyr_Ser-Thr:Protein tyrosine and serine/threonine kinase); PF12202.10(OSR1_C:Oxidative-stress-responsive kinase 1 C-terminal domain)	sp|Q9LVL5|WNK4_ARATH(Probable serine/threonine-protein kinase WNK4 OS=Arabidopsis thaliana OX=3702 GN=WNK4 PE=1 SV=1)
BnaA01G0053500ZS	BnaA01G0053500ZS	PREDICTED: probable potassium channel AKT5 [Brassica rapa]	2823	0.17	0.13	0.42	0.44	0.47	0.07	0.17	XP_013663420.1(probable potassium channel AKT5 [Brassica napus])	GO:0016021(cellular_component:integral component of membrane); GO:0005249(molecular_function:voltage-gated potassium channel activity)	K21867	AKT, KAT, GORK, SKOR		ENOG410XPSE(U:Intracellular trafficking, secretion, and vesicular transport)	ENOG410XPSE(Potassium voltage-gated channel, subfamily H (Eag-related), member)	PF00520.33(Ion_trans:Ion transport protein); PF13637.8(Ank_4:Ankyrin repeats (many copies)); PF12796.9(Ank_2:Ankyrin repeats (3 copies)); PF13857.8(Ank_5:Ankyrin repeats (many copies)); PF11834.10(KHA:KHA, dimerisation domain of potassium ion channel); PF00023.32(Ank:Ankyrin repeat); PF13606.8(Ank_3:Ankyrin repeat); PF00027.31(cNMP_binding:Cyclic nucleotide-binding domain); PF07885.18(Ion_trans_2…	sp|Q9SCX5|AKT5_ARATH(Probable potassium channel AKT5 OS=Arabidopsis thaliana OX=3702 GN=AKT5 PE=2 SV=2)
BnaA01G0053600ZS	BnaA01G0053600ZS	PREDICTED: cytochrome b-c1 complex subunit 7-1 [Brassica rapa]	309	5.01	9.72	6.18	4.83	8.96	7.11	11.85	XP_013663525.1(cytochrome b-c1 complex subunit 7-1-like [Brassica napus])	GO:0009536(cellular_component:plastid); GO:0006122(biological_process:mitochondrial electron transport, ubiquinol to cytochrome c); GO:0005739(cellular_component:mitochondrion); GO:0005774(cellular_component:vacuolar membrane); GO:0005750(cellular_component:mitochondrial respiratory chain complex III); GO:0009060(biological_process:aerobic respiration); GO:0005886(cellular_component:plasma membra…	K00417	QCR7, UQCRB	map00190(Oxidative phosphorylation)	ENOG4111V1G(C:Energy production and conversion)	ENOG4111V1G(component of the ubiquinol-cytochrome c reductase complex (complex III or cytochrome b-c1 complex), which is part of the mitochondrial respiratory chain (By similarity))	PF02271.18(UCR_14kD:Ubiquinol-cytochrome C reductase complex 14kD subunit)	sp|Q9SUU5|QCR71_ARATH(Cytochrome b-c1 complex subunit 7-1, mitochondrial OS=Arabidopsis thaliana OX=3702 GN=QCR7-1 PE=1 SV=1)
BnaA01G0053700ZS	BnaA01G0053700ZS	BnaA01g04550D [Brassica napus]	579	0.44	0.53	1.57	0.4	0.58	0.1	0.38	KAG5412969.1(hypothetical protein IGI04_000536 [Brassica rapa subsp. trilocularis])	GO:0045489(biological_process:pectin biosynthetic process); GO:0009793(biological_process:embryo development ending in seed dormancy); GO:0009505(cellular_component:plant-type cell wall)				ENOG410YE8S(S:Function unknown)	ENOG410YE8S(expressed protein)	PF04862.14(DUF642:Protein of unknown function (DUF642))
BnaA01G0053800ZS	BnaA01G0053800ZS	BnaC01g06040D [Brassica napus]	546	0	0.05	0	0	0.19	0.28	0	KAF3603501.1(hypothetical protein F2Q69_00033016 [Brassica cretica])	GO:0045489(biological_process:pectin biosynthetic process); GO:0009793(biological_process:embryo development ending in seed dormancy)				ENOG410YE8S(S:Function unknown)	ENOG410YE8S(expressed protein)	PF04862.14(DUF642:Protein of unknown function (DUF642))
BnaA01G0053900ZS	BnaA01G0053900ZS	BnaA01g04570D [Brassica napus]	1086	1	1.37	0.82	0.88	0.64	1.31	0.94	XP_013663919.1(uncharacterized protein LOC106368461 isoform X1 [Brassica napus])	GO:0005634(cellular_component:nucleus); GO:0008270(molecular_function:zinc ion binding)				ENOG410Z7Z7(S:Function unknown); ENOG410YF3T(S:Function unknown)	ENOG410Z7Z7(Pentatricopeptide repeat-containing protein); ENOG410YF3T(Chromosome 11 open reading frame 30)	PF05641.14(Agenet:Agenet domain); PF03735.16(ENT:ENT domain)
BnaA01G0054000ZS	BnaA01G0054000ZS	BnaA01g04580D [Brassica napus]	2319	0.34	0.39	0.59	0.45	0.59	0.33	0.43	XP_013664132.1(pentatricopeptide repeat-containing protein At4g32430, mitochondrial-like isoform X1 [Brassica napus])	GO:0043231(cellular_component:intracellular membrane-bounded organelle); GO:1905639(biological_process:positive regulation of mitochondrial mRNA catabolic process); GO:0003723(molecular_function:RNA binding); GO:0005739(cellular_component:mitochondrion); GO:0009451(biological_process:RNA modification)				ENOG410Z7Z7(S:Function unknown)	ENOG410Z7Z7(Pentatricopeptide repeat-containing protein)	PF13041.8(PPR_2:PPR repeat family); PF01535.22(PPR:PPR repeat); PF12854.9(PPR_1:PPR repeat); PF13812.8(PPR_3:Pentatricopeptide repeat domain); PF17177.6(PPR_long:Pentacotripeptide-repeat region of PRORP)	sp|Q84MA3|PP345_ARATH(Pentatricopeptide repeat-containing protein At4g32430, mitochondrial OS=Arabidopsis thaliana OX=3702 GN=PCMP-E40 PE=2 SV=1)
BnaA01G0054100ZS	BnaA01G0054100ZS	BnaA01g04590D [Brassica napus]	2339	4.11	6.04	4.85	4.45	4.05	5.3	3.11	CAF2147429.1(unnamed protein product [Brassica napus])	GO:0003755(molecular_function:peptidyl-prolyl cis-trans isomerase activity)	K09566	PPIG		COG0652(O:Posttranslational modification, protein turnover, chaperones)	COG0652(peptidyl-prolyl cis-trans isomerase activity)	PF00160.23(Pro_isomerase:Cyclophilin type peptidyl-prolyl cis-trans isomerase/CLD)	sp|Q8RWY7|CYP95_ARATH(Peptidyl-prolyl cis-trans isomerase CYP95 OS=Arabidopsis thaliana OX=3702 GN=CYP95 PE=1 SV=2)
BnaA01G0054200ZS	BnaA01G0054200ZS	PREDICTED: cellulose synthase A catalytic subunit 1 [UDP-forming] [Brassica rapa]	3680	35.68	39.34	19.2	33.93	23.37	10.43	17.01	XP_022552822.1(cellulose synthase A catalytic subunit 1 [UDP-forming]-like isoform X1 [Brassica napus])	GO:0016021(cellular_component:integral component of membrane); GO:0030244(biological_process:cellulose biosynthetic process); GO:0071555(biological_process:cell wall organization); GO:0016760(molecular_function:cellulose synthase (UDP-forming) activity); GO:0005886(cellular_component:plasma membrane); GO:0046872(molecular_function:metal ion binding)	K10999	CESA		COG1215(M:Cell wall/membrane/envelope biogenesis)	COG1215(Glycosyl transferase, family 2)	PF03552.16(Cellulose_synt:Cellulose synthase); PF14569.8(zf-UDP:Zinc-binding RING-finger); PF13632.8(Glyco_trans_2_3:Glycosyl transferase family group 2); PF14570.8(zf-RING_4:RING/Ubox like zinc-binding domain)	sp|O48946|CESA1_ARATH(Cellulose synthase A catalytic subunit 1 [UDP-forming] OS=Arabidopsis thaliana OX=3702 GN=CESA1 PE=1 SV=1)
BnaA01G0054300ZS	BnaA01G0054300ZS	BnaA01g04610D [Brassica napus]	732	3.34	2.59	2.73	3.54	3.22	1.25	2.4	CAF2147432.1(unnamed protein product [Brassica napus])	GO:0016021(cellular_component:integral component of membrane); GO:0055085(biological_process:transmembrane transport)	K14684	SLC25A23S		ENOG410ZRF1(S:Function unknown)	ENOG410ZRF1(Solute carrier family 25)	PF00153.29(Mito_carr:Mitochondrial carrier protein)	sp|Q9SUV1|BRT1_ARATH(Adenine nucleotide transporter BT1, chloroplastic/mitochondrial OS=Arabidopsis thaliana OX=3702 GN=BT1 PE=1 SV=1)
BnaA01G0054400ZS	BnaA01G0054400ZS	BnaA01g04620D [Brassica napus]	1508	31.36	39.26	31.65	32.73	27.17	20.14	23.39	XP_013604836.1(PREDICTED: probable sugar phosphate/phosphate translocator At4g32390 [Brassica oleracea var. oleracea])	GO:0005794(cellular_component:Golgi apparatus); GO:0015297(molecular_function:antiporter activity); GO:0016020(cellular_component:membrane); GO:0016021(cellular_component:integral component of membrane); GO:0005802(cellular_component:trans-Golgi network); GO:0000138(cellular_component:Golgi trans cisterna); GO:0008643(biological_process:carbohydrate transport); GO:0005886(cellular_component:plasm…				ENOG410XP1S(S:Function unknown)	ENOG410XP1S(solute carrier family 35 member)	PF03151.18(TPT:Triose-phosphate Transporter family); PF08449.13(UAA:UAA transporter family); PF00892.22(EamA:EamA-like transporter family)	sp|Q9SUV2|PT432_ARATH(Probable sugar phosphate/phosphate translocator At4g32390 OS=Arabidopsis thaliana OX=3702 GN=At4g32390 PE=3 SV=1)
BnaA01G0054500ZS	BnaA01G0054500ZS	PREDICTED: probable polygalacturonase At3g15720 isoform X1 [Brassica rapa]	1209	0.04	0.04	0	0.11	0	0	0.07	XP_009126095.1(probable polygalacturonase At3g15720 isoform X1 [Brassica rapa])	GO:0005618(cellular_component:cell wall); GO:0005975(biological_process:carbohydrate metabolic process); GO:0004650(molecular_function:polygalacturonase activity)	K01184	E3.2.1.15	map00040(Pentose and glucuronate interconversions)	COG5434(M:Cell wall/membrane/envelope biogenesis)	COG5434(Glycoside hydrolase family 28)	PF00295.19(Glyco_hydro_28:Glycosyl hydrolases family 28)	sp|Q9LW07|PGLR3_ARATH(Probable polygalacturonase At3g15720 OS=Arabidopsis thaliana OX=3702 GN=At3g15720 PE=3 SV=1)
BnaA01G0054600ZS	BnaA01G0054600ZS	PREDICTED: uncharacterized protein LOC103851047 [Brassica rapa]	2218	2.52	2.79	2.45	3.78	2.27	2.14	1.76	XP_009126121.1(uncharacterized protein LOC103851047 [Brassica rapa])	GO:0015031(biological_process:protein transport); GO:0016491(molecular_function:oxidoreductase activity)				ENOG410YG52(S:Function unknown)	ENOG410YG52(positive regulation of collateral sprouting)	PF03398.16(Ist1:Regulator of Vps4 activity in the MVB pathway)
BnaA01G0054700ZS	BnaA01G0054700ZS	BnaA01g04650D [Brassica napus]	894	3.05	16.66	7.46	3.5	6.35	3.51	5.1	XP_013664658.2(uncharacterized protein LOC106369070 [Brassica napus])					ENOG4111BVB(S:Function unknown)	ENOG4111BVB(-)	PF14559.8(TPR_19:Tetratricopeptide repeat); PF13431.8(TPR_17:Tetratricopeptide repeat)
BnaA01G0054800ZS	BnaA01G0054800ZS	BnaA01g04660D [Brassica napus]	1164	26.24	29.56	22.4	24.64	15.46	24.18	17.16	XP_013664758.1(protein WVD2-like 5 isoform X1 [Brassica napus])	GO:0005737(cellular_component:cytoplasm); GO:0005874(cellular_component:microtubule)				ENOG410YGX4(S:Function unknown)	ENOG410YGX4(Targeting protein for Xklp2 (TPX2))	PF06886.13(TPX2:Targeting protein for Xklp2 (TPX2) domain)	sp|Q94C48|WDL5_ARATH(Protein WVD2-like 5 OS=Arabidopsis thaliana OX=3702 GN=WDL5 PE=1 SV=1)
BnaA01G0054900ZS	BnaA01G0054900ZS	PREDICTED: G-type lectin S-receptor-like serine/threonine-protein kinase SD2-5 [Brassica rapa]	2567	0	0	0	0	0.4	0	0.23	XP_022553103.1(G-type lectin S-receptor-like serine/threonine-protein kinase SD2-5 [Brassica napus])	GO:0016021(cellular_component:integral component of membrane); GO:0106311(deleted:old GO); GO:0005524(molecular_function:ATP binding); GO:0106310(deleted:old GO)				ENOG410Y0GQ(T:Signal transduction mechanisms)	ENOG410Y0GQ(serine threonine-protein kinase)	PF00069.27(Pkinase:Protein kinase domain); PF07714.19(PK_Tyr_Ser-Thr:Protein tyrosine and serine/threonine kinase); PF01453.26(B_lectin:D-mannose binding lectin); PF08277.14(PAN_3:PAN-like domain)	sp|Q8RWZ5|SD25_ARATH(G-type lectin S-receptor-like serine/threonine-protein kinase SD2-5 OS=Arabidopsis thaliana OX=3702 GN=SD25 PE=1 SV=1)
BnaA01G0055000ZS	BnaA01G0055000ZS		366	0	0	0	0	0	0	0	XP_022553103.1(G-type lectin S-receptor-like serine/threonine-protein kinase SD2-5 [Brassica napus])	GO:0016021(cellular_component:integral component of membrane); GO:0106311(deleted:old GO); GO:0005524(molecular_function:ATP binding); GO:0106310(deleted:old GO)				ENOG410Y0GQ(T:Signal transduction mechanisms)	ENOG410Y0GQ(serine threonine-protein kinase)		sp|Q8RWZ5|SD25_ARATH(G-type lectin S-receptor-like serine/threonine-protein kinase SD2-5 OS=Arabidopsis thaliana OX=3702 GN=SD25 PE=1 SV=1)
BnaA01G0055100ZS	BnaA01G0055100ZS		411	0	0	0	0	0.1	0	0	XP_022553103.1(G-type lectin S-receptor-like serine/threonine-protein kinase SD2-5 [Brassica napus])	GO:0016021(cellular_component:integral component of membrane); GO:0106311(deleted:old GO); GO:0005524(molecular_function:ATP binding); GO:0106310(deleted:old GO)				ENOG410Y0GQ(T:Signal transduction mechanisms)	ENOG410Y0GQ(serine threonine-protein kinase)		sp|Q8RWZ5|SD25_ARATH(G-type lectin S-receptor-like serine/threonine-protein kinase SD2-5 OS=Arabidopsis thaliana OX=3702 GN=SD25 PE=1 SV=1)
BnaA01G0055200ZS	BnaA01G0055200ZS	BnaA01g04670D [Brassica napus]	3117	0.4	0.59	0.73	0.31	0.32	0.3	0.16	XP_013665094.1(G-type lectin S-receptor-like serine/threonine-protein kinase SD2-5 [Brassica napus])	GO:0016021(cellular_component:integral component of membrane); GO:0004672(molecular_function:protein kinase activity); GO:0106311(deleted:old GO); GO:0005524(molecular_function:ATP binding); GO:0106310(deleted:old GO)				ENOG410Y0GQ(T:Signal transduction mechanisms)	ENOG410Y0GQ(serine threonine-protein kinase)	PF00069.27(Pkinase:Protein kinase domain); PF07714.19(PK_Tyr_Ser-Thr:Protein tyrosine and serine/threonine kinase); PF01453.26(B_lectin:D-mannose binding lectin)	sp|Q8RWZ5|SD25_ARATH(G-type lectin S-receptor-like serine/threonine-protein kinase SD2-5 OS=Arabidopsis thaliana OX=3702 GN=SD25 PE=1 SV=1)
BnaA01G0055300ZS	BnaA01G0055300ZS	PREDICTED: uncharacterized protein LOC103851128 [Brassica rapa]	820	9.43	16.16	13.2	9.99	7.09	10.36	5.6	XP_013665168.2(uncharacterized protein LOC106369550 [Brassica napus])	GO:0006355(biological_process:regulation of transcription, DNA-templated); GO:0005634(cellular_component:nucleus); GO:0003712(molecular_function:transcription cofactor activity)				ENOG4111PZ6(S:Function unknown)	ENOG4111PZ6(-)
BnaA01G0055400ZS	BnaA01G0055400ZS	BnaA01g04690D [Brassica napus]	570	0	0	0.24	0	0.34	0.52	0.7	KAG5412983.1(hypothetical protein IGI04_000550 [Brassica rapa subsp. trilocularis])	GO:0016021(cellular_component:integral component of membrane); GO:0016020(cellular_component:membrane); GO:0016757(molecular_function:transferase activity, transferring glycosyl groups)				ENOG41116B8(S:Function unknown)	ENOG41116B8(Core-2/I-Branching enzyme)	PF02485.23(Branch:Core-2/I-Branching enzyme)
BnaA01G0055500ZS	BnaA01G0055500ZS	PREDICTED: probable clathrin assembly protein At4g32285 [Brassica rapa]	2331	7.42	7.74	7.44	7.54	8.68	5.15	5.8	XP_009126233.1(probable clathrin assembly protein At4g32285 [Brassica rapa])	GO:0005794(cellular_component:Golgi apparatus); GO:0006897(biological_process:endocytosis); GO:0005829(cellular_component:cytosol); GO:0005545(molecular_function:1-phosphatidylinositol binding); GO:0072583(biological_process:clathrin-dependent endocytosis); GO:0048268(biological_process:clathrin coat assembly); GO:0030276(molecular_function:clathrin binding); GO:0005905(cellular_component:clathri…				ENOG410XQ90(U:Intracellular trafficking, secretion, and vesicular transport)	ENOG410XQ90(Clathrin assembly protein)	PF07651.18(ANTH:ANTH domain); PF01417.22(ENTH:ENTH domain)	sp|Q8S9J8|CAP1_ARATH(Probable clathrin assembly protein At4g32285 OS=Arabidopsis thaliana OX=3702 GN=At4g32285 PE=1 SV=2)
BnaA01G0055600ZS	BnaA01G0055600ZS	PREDICTED: auxin-responsive protein IAA29 isoform X1 [Brassica rapa]	696	0.49	0	0	0.33	0.08	0.07	0	KAG5412985.1(hypothetical protein IGI04_000552 [Brassica rapa subsp. trilocularis])	GO:0006355(biological_process:regulation of transcription, DNA-templated); GO:0005634(cellular_component:nucleus); GO:0009734(biological_process:auxin-activated signaling pathway)	K14484	IAA	map04075(Plant hormone signal transduction)	ENOG410ZN8Z(K:Transcription); ENOG410XQ90(U:Intracellular trafficking, secretion, and vesicular transport)	ENOG410ZN8Z(auxin-responsive protein); ENOG410XQ90(Clathrin assembly protein)	PF02309.18(AUX_IAA:AUX/IAA family)	sp|Q93WC4|IAA29_ARATH(Auxin-responsive protein IAA29 OS=Arabidopsis thaliana OX=3702 GN=IAA29 PE=1 SV=2)
BnaA01G0055700ZS	BnaA01G0055700ZS	PREDICTED: ATP synthase subunit b', chloroplastic [Brassica rapa]	663	5.63	5.96	5.52	5.89	12.21	4.13	10.99	XP_013665689.1(ATP synthase subunit b', chloroplastic-like [Brassica napus])	GO:0045263(cellular_component:proton-transporting ATP synthase complex, coupling factor F(o)); GO:0016021(cellular_component:integral component of membrane); GO:0015986(biological_process:ATP synthesis coupled proton transport); GO:0015078(molecular_function:hydrogen ion transmembrane transporter activity)	K02109	ATPF0B, atpF	map00195(Photosynthesis); map00190(Oxidative phosphorylation)	ENOG4112003(U:Intracellular trafficking, secretion, and vesicular transport)	ENOG4112003(ATp synthase)	PF00430.20(ATP-synt_B:ATP synthase B/B' CF(0)); PF14362.8(DUF4407:Domain of unknown function (DUF4407))	sp|P31853|ATPF2_SPIOL(ATP synthase subunit b', chloroplastic OS=Spinacia oleracea OX=3562 GN=ATPF2 PE=1 SV=2)
BnaA01G0055800ZS	BnaA01G0055800ZS	BnaA01g04750D [Brassica napus]	2715	3.35	1.69	2.65	3.12	3.04	3.66	2.62	CAF2147469.1(unnamed protein product [Brassica napus])					ENOG4111PE7(S:Function unknown)	ENOG4111PE7(-)
BnaA01G0055900ZS	BnaA01G0055900ZS	BnaA01g04760D [Brassica napus]	3009	3.14	2.23	2.48	3.99	3.32	2.03	2.69	XP_013665946.1(pantothenate kinase 2-like [Brassica napus])	GO:0046872(molecular_function:metal ion binding); GO:0004594(molecular_function:pantothenate kinase activity); GO:0005524(molecular_function:ATP binding); GO:0015937(biological_process:coenzyme A biosynthetic process)	K24265	PANK4		COG5146(H:Coenzyme transport and metabolism)	COG5146(PaNtothenate Kinase)	PF03630.16(Fumble:Fumble); PF01937.21(ARMT1-like_dom:Damage-control phosphatase ARMT1-like domain)	sp|Q8L5Y9|PANK2_ARATH(Pantothenate kinase 2 OS=Arabidopsis thaliana OX=3702 GN=PANK2 PE=1 SV=2)
BnaA01G0056000ZS	BnaA01G0056000ZS		2824	7.56	12.15	12.18	7.2	11.43	9.78	10.64	KAG5412993.1(hypothetical protein IGI04_000560 [Brassica rapa subsp. trilocularis])	GO:0035091(molecular_function:phosphatidylinositol binding); GO:0015031(biological_process:protein transport)				ENOG4110T18(S:Function unknown)	ENOG4110T18(Domain-Containing protein)	PF00787.26(PX:PX domain); PF02181.25(FH2:Formin Homology 2 Domain)	sp|F4JTJ2|EREL1_ARATH(PX domain-containing protein EREL1 OS=Arabidopsis thaliana OX=3702 GN=EREL1 PE=2 SV=1)
BnaA01G0056100ZS	BnaA01G0056100ZS	PREDICTED: vesicle-associated membrane protein 711-like [Brassica rapa]	916	0.74	1.03	0.87	0.75	1.24	0.4	0.57	XP_009126340.1(vesicle-associated membrane protein 711 [Brassica rapa])	GO:0009737(biological_process:response to abscisic acid); GO:0016192(biological_process:vesicle-mediated transport); GO:0016021(cellular_component:integral component of membrane); GO:0005774(cellular_component:vacuolar membrane); GO:0010118(biological_process:stomatal movement); GO:0005886(cellular_component:plasma membrane); GO:0009651(biological_process:response to salt stress)	K08515	VAMP7	map04130(SNARE interactions in vesicular transport)	COG5143(U:Intracellular trafficking, secretion, and vesicular transport)	COG5143(Vesicle-associated membrane protein)	PF00957.23(Synaptobrevin:Synaptobrevin); PF13774.8(Longin:Regulated-SNARE-like domain)	sp|O49377|VA711_ARATH(Vesicle-associated membrane protein 711 OS=Arabidopsis thaliana OX=3702 GN=VAMP711 PE=1 SV=2)
BnaA01G0056200ZS	BnaA01G0056200ZS	PREDICTED: probable beta-1,3-galactosyltransferase 10 [Brassica rapa]	1170	5.16	4.81	6.29	5.19	12.37	8.98	10.64	XP_009126353.1(hydroxyproline O-galactosyltransferase HPGT2 [Brassica rapa])	GO:0006486(biological_process:protein glycosylation); GO:0016021(cellular_component:integral component of membrane); GO:0000139(cellular_component:Golgi membrane); GO:1990714(molecular_function:hydroxyproline O-galactosyltransferase activity); GO:0010405(biological_process:arabinogalactan protein metabolic process); GO:0016758(molecular_function:transferase activity, transferring hexosyl groups);…	K20854	HPGT, B3GALT9_10_11		ENOG410XV5H(S:Function unknown)	ENOG410XV5H(Beta-1,3-galactosyltransferase)	PF01762.23(Galactosyl_T:Galactosyltransferase)	sp|Q94A05|B3GTA_ARATH(Hydroxyproline O-galactosyltransferase HPGT2 OS=Arabidopsis thaliana OX=3702 GN=HPGT2 PE=1 SV=1)
BnaA01G0056300ZS	BnaA01G0056300ZS		216	11.26	138.23	108.43	20.71	10.59	73.04	10.97
BnaA01G0056400ZS	BnaA01G0056400ZS	PREDICTED: uncharacterized protein LOC103851292 [Brassica rapa]	375	1.03	18.77	13.77	3.04	1.9	4.69	1.39	XP_013666864.1(uncharacterized protein LOC106371346 [Brassica napus])					ENOG410Z8XJ(S:Function unknown)	ENOG410Z8XJ(galactosyltransferase)
BnaA01G0056500ZS	BnaA01G0056500ZS	BnaA01g04840D [Brassica napus]	2681	4.71	4.1	3.62	4.99	2.91	3.16	3.06	KAF2541863.1(hypothetical protein F2Q68_00029065 [Brassica cretica])					ENOG410XQNT(O:Posttranslational modification, protein turnover, chaperones)	ENOG410XQNT(Unc-45 homolog)	PF00564.26(PB1:PB1 domain); PF13414.8(TPR_11:TPR repeat); PF14559.8(TPR_19:Tetratricopeptide repeat)	sp|F4JTI1|PHOX4_ARATH(Protein PHOX4 OS=Arabidopsis thaliana OX=3702 GN=PHOX4 PE=2 SV=1)
BnaA01G0056600ZS	BnaA01G0056600ZS	PREDICTED: calcium uptake protein 1 homolog, mitochondrial [Brassica rapa]	1687	11.24	30.07	14.83	11.64	15.26	32.54	22.38	XP_013666843.1(calcium uptake protein, mitochondrial isoform X1 [Brassica napus])	GO:0005739(cellular_component:mitochondrion); GO:0005509(molecular_function:calcium ion binding); GO:0006851(biological_process:mitochondrial calcium ion transport); GO:0051562(biological_process:negative regulation of mitochondrial calcium ion concentration)	K22827	MICU1		ENOG410ZSC1(S:Function unknown)	ENOG410ZSC1(EF-hand domain family, member)	PF00036.34(EF-hand_1:EF hand); PF13405.8(EF-hand_6:EF-hand domain); PF13833.8(EF-hand_8:EF-hand domain pair); PF13202.8(EF-hand_5:EF hand); PF13499.8(EF-hand_7:EF-hand domain pair)	sp|Q9SZ45|MICU_ARATH(Calcium uptake protein, mitochondrial OS=Arabidopsis thaliana OX=3702 GN=MICU PE=2 SV=1)
BnaA01G0056700ZS	BnaA01G0056700ZS		2245	2.94	3.03	3.32	3.1	4	4.59	2.83	XP_013667013.1(neurochondrin [Brassica napus])					ENOG410XRYT(S:Function unknown)	ENOG410XRYT(Neurochondrin)	PF05536.13(Neurochondrin:Neurochondrin)	sp|Q5ZIG0|NCDN_CHICK(Neurochondrin OS=Gallus gallus OX=9031 GN=NCDN PE=2 SV=1)
BnaA01G0056800ZS	BnaA01G0056800ZS	BnaA01g04880D [Brassica napus]	603	4.29	7.42	4.95	5.33	6.75	5.04	5.46	XP_013667276.1(uncharacterized protein LOC106371692 [Brassica napus])					ENOG411196X(S:Function unknown)	ENOG411196X(-)
BnaA01G0056900ZS	BnaA01G0056900ZS	PREDICTED: uncharacterized protein LOC103851358 [Brassica rapa]	612	21.37	31.46	22.58	28.65	17.81	21.39	20.83	XP_013667383.1(serine/arginine repetitive matrix protein 1 [Brassica napus])					ENOG41114PQ(S:Function unknown)	ENOG41114PQ(-)
BnaA01G0057000ZS	BnaA01G0057000ZS	BnaC01g06460D [Brassica napus]	2785	13.86	18.83	14.45	14.84	12.78	11.4	10.21	KAG5413003.1(hypothetical protein IGI04_000570 [Brassica rapa subsp. trilocularis])	GO:0016021(cellular_component:integral component of membrane); GO:0006520(biological_process:cellular amino acid metabolic process); GO:0004069(molecular_function:L-aspartate:2-oxoglutarate aminotransferase activity); GO:0009058(biological_process:biosynthetic process); GO:0030170(molecular_function:pyridoxal phosphate binding); GO:0004672(molecular_function:protein kinase activity); GO:0005524(m…	K00811	ASP5	map00220(Arginine biosynthesis); map00270(Cysteine and methionine metabolism); map00330(Arginine and proline metabolism); map00950(Isoquinoline alkaloid biosynthesis); map00250(Alanine, aspartate and glutamate metabolism); map00360(Phenylalanine metabolism); map00350(Tyrosine metabolism); map00960(Tropane, piperidine and pyridine alkaloid biosynthesis); map00400(Phenylalanine, tyrosine and trypto…	COG0515(T:Signal transduction mechanisms); COG1448(E:Amino acid transport and metabolism)	COG0515(Serine Threonine protein kinase); COG1448(aminotransferase)	PF00155.23(Aminotran_1_2:Aminotransferase class I and II); PF00069.27(Pkinase:Protein kinase domain); PF07714.19(PK_Tyr_Ser-Thr:Protein tyrosine and serine/threonine kinase)	sp|P46248|AAT5_ARATH(Aspartate aminotransferase, chloroplastic OS=Arabidopsis thaliana OX=3702 GN=ASP5 PE=1 SV=2)
BnaA01G0057100ZS	BnaA01G0057100ZS	BnaA01g04920D [Brassica napus]	411	25.44	36.45	47.56	37.05	37.53	20.28	28.28	CAG7886548.1(unnamed protein product [Brassica rapa])	GO:0003735(molecular_function:structural constituent of ribosome); GO:0008233(molecular_function:peptidase activity); GO:0022625(cellular_component:cytosolic large ribosomal subunit); GO:0006412(biological_process:translation); GO:0005840(cellular_component:ribosome)	K02924	RP-L39e, RPL39	map03010(Ribosome)	ENOG410ZGNG(S:Function unknown); COG2167(J:Translation, ribosomal structure and biogenesis)	ENOG410ZGNG(-); COG2167(Ribosomal protein)		sp|P51424|RL391_ARATH(60S ribosomal protein L39-1 OS=Arabidopsis thaliana OX=3702 GN=RPL39A PE=3 SV=2)
BnaA01G0057200ZS	BnaA01G0057200ZS	PREDICTED: deSI-like protein At4g17486 [Brassica rapa]	693	0.33	0.18	0.25	0.08	0.16	0.66	0.32	XP_009126505.1(deSI-like protein At4g17486 [Brassica rapa])	GO:0003735(molecular_function:structural constituent of ribosome); GO:0008233(molecular_function:peptidase activity); GO:0016021(cellular_component:integral component of membrane); GO:0006412(biological_process:translation); GO:0005840(cellular_component:ribosome)	K22763	DESI2, PPPDE1		ENOG4111H3Z(S:Function unknown); ENOG410ZKCS(S:Function unknown)	ENOG4111H3Z(Desumoylating isopeptidase); ENOG410ZKCS(UPF0481 protein)	PF05903.16(Peptidase_C97:PPPDE putative peptidase domain)	sp|Q93VG8|PPDEX_ARATH(DeSI-like protein At4g17486 OS=Arabidopsis thaliana OX=3702 GN=At4g17486 PE=2 SV=1)
BnaA01G0057300ZS	BnaA01G0057300ZS	PREDICTED: CHD3-type chromatin-remodeling factor PICKLE-like [Brassica rapa]	3621	0.48	0.63	0.52	0.39	0.62	0.53	0.4	CAG7886550.1(unnamed protein product [Brassica rapa])	GO:0070615(molecular_function:nucleosome-dependent ATPase activity); GO:0005524(molecular_function:ATP binding)	K11643	CHD4, MI2B		COG0553(L:Replication, recombination and repair); ENOG410XNUT(L:Replication, recombination and repair)	COG0553(helicase); ENOG410XNUT(helicase activity)	PF00176.25(SNF2-rel_dom:SNF2-related domain); PF06461.13(DUF1086:Domain of Unknown Function (DUF1086)); PF00385.26(Chromo:Chromo (CHRromatin Organisation MOdifier) domain); PF00271.33(Helicase_C:Helicase conserved C-terminal domain); PF06465.15(DUF1087:Domain of Unknown Function (DUF1087)); PF04851.17(ResIII:Type III restriction enzyme, res subunit)	sp|Q9S775|PKL_ARATH(CHD3-type chromatin-remodeling factor PICKLE OS=Arabidopsis thaliana OX=3702 GN=PKL PE=1 SV=1)
BnaA01G0057400ZS	BnaA01G0057400ZS	PREDICTED: CHD3-type chromatin-remodeling factor PICKLE-like isoform X2 [Brassica rapa]	2442	0	0	0.02	0.02	0.05	0	0.02	XP_009126531.1(CHD3-type chromatin-remodeling factor CHR7 isoform X3 [Brassica rapa])	GO:0070615(molecular_function:nucleosome-dependent ATPase activity); GO:0005524(molecular_function:ATP binding)	K11643	CHD4, MI2B		COG0553(L:Replication, recombination and repair); ENOG410XNUT(L:Replication, recombination and repair)	COG0553(helicase); ENOG410XNUT(helicase activity)	PF06461.13(DUF1086:Domain of Unknown Function (DUF1086)); PF00176.25(SNF2-rel_dom:SNF2-related domain); PF00385.26(Chromo:Chromo (CHRromatin Organisation MOdifier) domain); PF06465.15(DUF1087:Domain of Unknown Function (DUF1087)); PF04851.17(ResIII:Type III restriction enzyme, res subunit)	sp|Q9S775|PKL_ARATH(CHD3-type chromatin-remodeling factor PICKLE OS=Arabidopsis thaliana OX=3702 GN=PKL PE=1 SV=1)
BnaA01G0057500ZS	BnaA01G0057500ZS	BnaAnng28380D [Brassica napus]	786	0	0	0.21	0	0	0	0	CAF2147516.1(unnamed protein product [Brassica napus])					ENOG41106MY(S:Function unknown)	ENOG41106MY(Protein of unknown function (DUF626))	PF04776.14(protein_MS5:Protein MS5)	sp|Q9SIU9|Y2262_ARATH(UPF0725 protein At2g20620 OS=Arabidopsis thaliana OX=3702 GN=At2g20620 PE=2 SV=1)
BnaA01G0057600ZS	BnaA01G0057600ZS	armadillo/beta-catenin repeat family protein [Arabidopsis lyrata subsp. lyrata]	747	2.69	1.72	2.71	3.1	2.1	2.5	1.56	XP_013650227.1(U-box domain-containing protein 14-like isoform X2 [Brassica napus])					ENOG4111IDD(S:Function unknown)	ENOG4111IDD(Ubox domain-containing protein)
BnaA01G0057700ZS	BnaA01G0057700ZS		3411	4.65	6.53	6.2	5.4	6	4.13	5.36	XP_009126585.1(DNA ligase 1 isoform X3 [Brassica rapa])	GO:0007064(biological_process:mitotic sister chromatid cohesion); GO:0005634(cellular_component:nucleus); GO:0051301(biological_process:cell division)				ENOG410XQW7(S:Function unknown)	ENOG410XQW7(PDS5, regulator of cohesion maintenance, homolog)	PF18359.3(Tudor_5:Histone methyltransferase Tudor domain 1); PF10428.11(SOG2:RAM signalling pathway protein)	sp|Q04264|PDS5_YEAST(Sister chromatid cohesion protein PDS5 OS=Saccharomyces cerevisiae (strain ATCC 204508 / S288c) OX=559292 GN=PDS5 PE=1 SV=1)
BnaA01G0057800ZS	BnaA01G0057800ZS		246	0	0	0	0	0	0	0	CAG7891394.1(unnamed protein product [Brassica rapa])
BnaA01G0057900ZS	BnaA01G0057900ZS	BnaA03g51790D [Brassica napus]	162	0	0	0	0	0	0	0	CAF2147530.1(unnamed protein product [Brassica napus])
BnaA01G0058000ZS	BnaA01G0058000ZS	BnaA01g05000D [Brassica napus]	393	1.98	3.37	4	2.18	8.59	22.42	5.78	XP_013650500.1(uncharacterized protein LOC106355021 [Brassica napus])
BnaA01G0058100ZS	BnaA01G0058100ZS	hypothetical protein EUTSA_v10024264mg [Eutrema salsugineum]	3611	0.06	0.05	0.32	0.12	1.56	0.82	0.94	XP_013650222.1(pentatricopeptide repeat-containing protein At4g31850, chloroplastic-like [Brassica napus])					ENOG410Z7Z7(S:Function unknown)	ENOG410Z7Z7(Pentatricopeptide repeat-containing protein)	PF13041.8(PPR_2:PPR repeat family); PF12854.9(PPR_1:PPR repeat); PF01535.22(PPR:PPR repeat); PF13812.8(PPR_3:Pentatricopeptide repeat domain); PF17177.6(PPR_long:Pentacotripeptide-repeat region of PRORP); PF10037.11(MRP-S27:Mitochondrial 28S ribosomal protein S27)	sp|Q9SZ52|PP344_ARATH(Pentatricopeptide repeat-containing protein At4g31850, chloroplastic OS=Arabidopsis thaliana OX=3702 GN=PGR3 PE=1 SV=1)
BnaA01G0058200ZS	BnaA01G0058200ZS	PREDICTED: early nodulin-like protein 1 [Brassica rapa]	510	0	1.14	0.6	0.45	0.71	0.26	0.15	XP_009126596.1(early nodulin-like protein 1 [Brassica rapa])	GO:0016021(cellular_component:integral component of membrane); GO:0009055(molecular_function:electron carrier activity)				ENOG410YW92(S:Function unknown)	ENOG410YW92(Early nodulin-like protein)	PF02298.19(Cu_bind_like:Plastocyanin-like domain)	sp|Q9SK27|ENL1_ARATH(Early nodulin-like protein 1 OS=Arabidopsis thaliana OX=3702 GN=At2g25060 PE=2 SV=2)
BnaA01G0058300ZS	BnaA01G0058300ZS	BnaA01g05030D [Brassica napus]	303	920.33	222.93	612.81	900.23	576.74	627.4	594.73	XP_009126604.1(uncharacterized protein LOC103851502 [Brassica rapa])	GO:0016021(cellular_component:integral component of membrane)				ENOG410YVUT(S:Function unknown)	ENOG410YVUT(-)
BnaA01G0058400ZS	BnaA01G0058400ZS	PREDICTED: BTB/POZ domain-containing protein NPY1 [Brassica rapa]	2632	2.36	3.53	4.58	2.57	14.15	5.96	6.1	XP_013650221.1(BTB/POZ domain-containing protein NPY1 [Brassica napus])	GO:0045176(biological_process:apical protein localization); GO:0010229(biological_process:inflorescence development); GO:0048825(biological_process:cotyledon development); GO:0060918(biological_process:auxin transport); GO:0005770(cellular_component:late endosome); GO:0099402(biological_process:plant organ development); GO:0016567(biological_process:protein ubiquitination); GO:0010540(biological_…				ENOG410YA9J(S:Function unknown)	ENOG410YA9J(BTB POZ domain-containing protein NPY1-like)	PF03000.16(NPH3:NPH3 family); PF00651.33(BTB:BTB/POZ domain)	sp|Q8H1D3|NPY1_ARATH(BTB/POZ domain-containing protein NPY1 OS=Arabidopsis thaliana OX=3702 GN=NPY1 PE=2 SV=1)
BnaA01G0058500ZS	BnaA01G0058500ZS	BnaA01g05050D [Brassica napus]	1113	0	0	0	0	0	0	0	XP_013652530.1(putative F-box/kelch-repeat protein At3g43710 [Brassica napus])					ENOG4110X8D(S:Function unknown)	ENOG4110X8D(Kelch repeat-containing F-box family protein)	PF01344.27(Kelch_1:Kelch motif); PF13964.8(Kelch_6:Kelch motif); PF07646.17(Kelch_2:Kelch motif); PF00646.35(F-box:F-box domain)	sp|Q9M2B5|FBK72_ARATH(Putative F-box/kelch-repeat protein At3g43710 OS=Arabidopsis thaliana OX=3702 GN=At3g43710 PE=4 SV=1)
BnaA01G0058600ZS	BnaA01G0058600ZS	WRKY transcription factor 18 [Brassica rapa]	930	1.7	0.22	0.64	2.42	0.6	1.45	0.15	XP_013650220.1(WRKY transcription factor 18-like [Brassica napus])	GO:0003700(molecular_function:transcription factor activity, sequence-specific DNA binding); GO:0043565(molecular_function:sequence-specific DNA binding); GO:0005634(cellular_component:nucleus)				ENOG410YHES(K:Transcription)	ENOG410YHES(WRKY transcription factor)	PF03106.17(WRKY:WRKY DNA -binding domain)	sp|Q9C5T4|WRK18_ARATH(WRKY transcription factor 18 OS=Arabidopsis thaliana OX=3702 GN=WRKY18 PE=1 SV=2)
BnaA01G0058700ZS	BnaA01G0058700ZS	PREDICTED: probable diphthine synthase [Brassica rapa]	834	2.56	2.83	4.1	2.76	4.89	3.15	3.57	XP_013650219.1(probable diphthine methyl ester synthase [Brassica napus])	GO:0017183(biological_process:peptidyl-diphthamide biosynthetic process from peptidyl-histidine); GO:0004164(molecular_function:diphthine synthase activity); GO:0032259(biological_process:methylation)	K00586	DPH5		COG1798(J:Translation, ribosomal structure and biogenesis)	COG1798(S-adenosyl-L-methionine-dependent methyltransferase that catalyzes the trimethylation of the amino group of the modified target histidine residue in translation elongation factor 2 (EF- 2), to form an intermediate called diphthine. The three successive methylation reactions represent the second step of diphthamide biosynthesis (By similarity))	PF00590.22(TP_methylase:Tetrapyrrole (Corrin/Porphyrin) Methylases)	sp|O81769|DPH5_ARATH(Probable diphthine methyl ester synthase OS=Arabidopsis thaliana OX=3702 GN=At4g31790 PE=2 SV=1)
BnaA01G0058800ZS	BnaA01G0058800ZS	BnaA01g05080D [Brassica napus]	1737	4.43	4.72	5.15	5.33	7.23	3.95	5.43	XP_022569384.1(monogalactosyldiacylglycerol synthase 1, chloroplastic-like isoform X1 [Brassica napus])	GO:0009247(biological_process:glycolipid biosynthetic process); GO:0016020(cellular_component:membrane); GO:0046509(molecular_function:1,2-diacylglycerol 3-beta-galactosyltransferase activity)	K03715	MGD	map00561(Glycerolipid metabolism)	COG0707(M:Cell wall/membrane/envelope biogenesis)	COG0707(Cell wall formation. Catalyzes the transfer of a GlcNAc subunit on undecaprenyl-pyrophosphoryl-MurNAc-pentapeptide (lipid intermediate I) to form undecaprenyl-pyrophosphoryl-MurNAc- (pentapeptide)GlcNAc (lipid intermediate II) (By similarity))	PF06925.13(MGDG_synth:Monogalactosyldiacylglycerol (MGDG) synthase); PF04101.18(Glyco_tran_28_C:Glycosyltransferase family 28 C-terminal domain)	sp|O81770|MGDG1_ARATH(Monogalactosyldiacylglycerol synthase 1, chloroplastic OS=Arabidopsis thaliana OX=3702 GN=MGD1 PE=1 SV=1)
BnaA01G0058900ZS	BnaA01G0058900ZS	PREDICTED: probable protein phosphatase 2C 59 [Brassica rapa]	540	2.51	2.25	2.56	1.68	2.26	1.14	1.71	RID77717.1(hypothetical protein BRARA_A00600 [Brassica rapa])	GO:0046872(molecular_function:metal ion binding); GO:0106306(deleted:old GO); GO:0106307(deleted:old GO)	K17506	PPM1L, PP2CE		COG0631(T:Signal transduction mechanisms)	COG0631(Phosphatase)	PF00481.23(PP2C:Protein phosphatase 2C)	sp|Q8RXV3|P2C59_ARATH(Probable protein phosphatase 2C 59 OS=Arabidopsis thaliana OX=3702 GN=WIN2 PE=1 SV=1)
BnaA01G0059000ZS	BnaA01G0059000ZS	ADP-ribosylation factor 3 [Arabidopsis lyrata subsp. lyrata]	534	2.37	5.17	6.3	3.56	10.69	4.19	11.55	VDD48322.1(unnamed protein product [Brassica oleracea])	GO:0005525(molecular_function:GTP binding)	K07942	ARL1		COG1100(S:Function unknown)	COG1100(GTP-binding Protein)	PF00025.23(Arf:ADP-ribosylation factor family); PF09439.12(SRPRB:Signal recognition particle receptor beta subunit); PF08477.15(Roc:Ras of Complex, Roc, domain of DAPkinase); PF04670.14(Gtr1_RagA:Gtr1/RagA G protein conserved region); PF00071.24(Ras:Ras family); PF01926.25(MMR_HSR1:50S ribosome-binding GTPase)	sp|Q96361|ARF1_BRARP(ADP-ribosylation factor 1 OS=Brassica rapa subsp. pekinensis OX=51351 GN=ARF1 PE=2 SV=3)
BnaA01G0059100ZS	BnaA01G0059100ZS	BnaC01g06730D [Brassica napus]	498	0.46	1.17	1.01	1.1	0.18	0.15	1.25	XP_013652529.1(protein GLUTAMINE DUMPER 1-like [Brassica napus])	GO:0080143(biological_process:regulation of amino acid export); GO:0016021(cellular_component:integral component of membrane)				ENOG410YP3Q(U:Intracellular trafficking, secretion, and vesicular transport)	ENOG410YP3Q(glutamine dumper)		sp|O81775|GDU1_ARATH(Protein GLUTAMINE DUMPER 1 OS=Arabidopsis thaliana OX=3702 GN=GDU1 PE=1 SV=1)
BnaA01G0059200ZS	BnaA01G0059200ZS	PREDICTED: transcription initiation factor TFIID subunit 10 [Brassica rapa]	258	11.12	16.52	18.81	12.14	23.08	14.38	25.49	XP_009126711.1(transcription initiation factor TFIID subunit 10 [Brassica rapa])	GO:0005634(cellular_component:nucleus); GO:0006352(biological_process:DNA-templated transcription, initiation); GO:0003743(molecular_function:translation initiation factor activity)	K03134	TAF10	map03022(Basal transcription factors)	COG5162(K:Transcription)	COG5162(TAF10 RNA polymerase II, TATA box binding protein (TBP)-associated factor)	PF03540.15(TFIID_30kDa:Transcription initiation factor TFIID 23-30kDa subunit)	sp|O04173|TAF10_ARATH(Transcription initiation factor TFIID subunit 10 OS=Arabidopsis thaliana OX=3702 GN=TAF10 PE=1 SV=1)
BnaA01G0059300ZS	BnaA01G0059300ZS	BnaC01g06770D [Brassica napus]	885	0.06	0	0	0.11	0.22	0.05	0.05	CAF2068506.1(unnamed protein product [Brassica napus])	GO:0046983(molecular_function:protein dimerization activity); GO:0016021(cellular_component:integral component of membrane); GO:0008171(molecular_function:O-methyltransferase activity); GO:0032259(biological_process:methylation)				ENOG410XS7T(S:Function unknown)	ENOG410XS7T(o-methyltransferase)	PF00891.20(Methyltransf_2:O-methyltransferase domain); PF08100.13(Dimerisation:Dimerisation domain)	sp|Q9LPU8|IGMT4_ARATH(Indole glucosinolate O-methyltransferase 4 OS=Arabidopsis thaliana OX=3702 GN=IGMT4 PE=1 SV=1)
BnaA01G0059400ZS	BnaA01G0059400ZS	BnaC03g10250D [Brassica napus]	192	1.48	22.41	0.81	1.22	0.77	2.03	0.4	CAG7886571.1(unnamed protein product [Brassica rapa])	GO:0005829(cellular_component:cytosol); GO:0016021(cellular_component:integral component of membrane); GO:0005634(cellular_component:nucleus); GO:0004197(molecular_function:cysteine-type endopeptidase activity); GO:0006511(biological_process:ubiquitin-dependent protein catabolic process); GO:0046872(molecular_function:metal ion binding); GO:0016579(biological_process:protein deubiquitination); GO…	K12862;K11855	PLRG1, PRL1, PRP46;USP36_42	map03040(Spliceosome)	ENOG410XQ92(O:Posttranslational modification, protein turnover, chaperones)	ENOG410XQ92(ubiquitin carboxyl-terminal hydrolase)		sp|Q67XW5|UBP18_ARATH(Ubiquitin carboxyl-terminal hydrolase 18 OS=Arabidopsis thaliana OX=3702 GN=UBP18 PE=2 SV=2)
BnaA01G0059500ZS	BnaA01G0059500ZS	BnaA01g05130D [Brassica napus]	678	14.02	12.83	21.55	18.98	19.95	15.25	17.38	XP_009126736.2(40S ribosomal protein S6-1 [Brassica rapa])	GO:0003735(molecular_function:structural constituent of ribosome); GO:0006412(biological_process:translation); GO:0005840(cellular_component:ribosome)	K02991	RP-S6e, RPS6	map03010(Ribosome)	COG2125(J:Translation, ribosomal structure and biogenesis)	COG2125(40s ribosomal protein s6)	PF01092.21(Ribosomal_S6e:Ribosomal protein S6e)	sp|O48549|RS61_ARATH(40S ribosomal protein S6-1 OS=Arabidopsis thaliana OX=3702 GN=RPS6A PE=1 SV=2)
BnaA01G0059600ZS	BnaA01G0059600ZS	BnaA01g05140D [Brassica napus]	1704	5.37	4.46	5.38	5.57	7.05	4.58	4.34	XP_013650212.1(ubiquitin carboxyl-terminal hydrolase 18-like [Brassica napus])	GO:0016021(cellular_component:integral component of membrane); GO:0006511(biological_process:ubiquitin-dependent protein catabolic process); GO:0016579(biological_process:protein deubiquitination); GO:0004843(molecular_function:thiol-dependent ubiquitin-specific protease activity)	K11855	USP36_42		ENOG410XQ92(O:Posttranslational modification, protein turnover, chaperones)	ENOG410XQ92(ubiquitin carboxyl-terminal hydrolase)	PF00443.31(UCH:Ubiquitin carboxyl-terminal hydrolase); PF13423.8(UCH_1:Ubiquitin carboxyl-terminal hydrolase); PF01753.20(zf-MYND:MYND finger)	sp|Q67XW5|UBP18_ARATH(Ubiquitin carboxyl-terminal hydrolase 18 OS=Arabidopsis thaliana OX=3702 GN=UBP18 PE=2 SV=2)
BnaA01G0059700ZS	BnaA01G0059700ZS	BnaA01g34830D [Brassica napus]	996	0	0.05	0.1	0.05	0.09	0.04	0.18	XP_013652526.1(B3 domain-containing protein REM1-like [Brassica napus])	GO:0005634(cellular_component:nucleus); GO:0003677(molecular_function:DNA binding)				ENOG411082E(K:Transcription)	ENOG411082E(B3)	PF02362.23(B3:B3 DNA binding domain)	sp|O65098|REM1_BRAOB(B3 domain-containing protein REM1 OS=Brassica oleracea var. botrytis OX=3715 GN=REM1 PE=2 SV=1)
BnaA01G0059800ZS	BnaA01G0059800ZS	BnaA01g34820D [Brassica napus]	759	0	0	0.14	0	0	0.06	0	XP_013652525.1(B3 domain-containing protein REM1-like [Brassica napus])	GO:0005634(cellular_component:nucleus); GO:0009908(biological_process:flower development); GO:0003677(molecular_function:DNA binding)				ENOG411082E(K:Transcription)	ENOG411082E(B3)	PF02362.23(B3:B3 DNA binding domain)	sp|O65098|REM1_BRAOB(B3 domain-containing protein REM1 OS=Brassica oleracea var. botrytis OX=3715 GN=REM1 PE=2 SV=1)
[truncated: 105,768 more rows]
